# Supplementary material for: NPAS3-regulated astrocyte mitochondrial bioenergetics is required for cognition
Source: Sci Adv. 2026 Jun 17;12(25):eadt2527. doi: 10.1126/sciadv.adt2527 (PMC13274620; doi:10.1126/sciadv.adt2527)
Supplement: Supplementary file 2 — Data S1 and S2 [file sciadv.adt2527_data_s1_and_s2.zip]

Archive with 2 entries (2 files):
- adt2527_data_s1.csv
- adt2527_data_s2.csv
