# Supplementary material for: NPAS3-regulated astrocyte mitochondrial bioenergetics is required for cognition
Source: Sci Adv. 2026 Jun 17;12(25):eadt2527. doi: 10.1126/sciadv.adt2527 (PMC13274620; doi:10.1126/sciadv.adt2527)
Supplement: Supplementary file 2 — Data S1 and S2 [file sciadv.adt2527_data_s1_and_s2.zip › adt2527_data_s1.csv]

gene	gene.accession	baseMean	log2FoldChange	lfcSE	pvalue	padj	sample.DEG
Ltbp2	ENSMUSG00000002020	196.75060188814686	1.198281218145401	0.17185065280749437	1.5425377066444892e-13	2.1247492822961186e-10	HET
Fhl3	ENSMUSG00000032643	147.61686056296614	0.770597906190908	0.17277726834250023	3.447235635337444e-7	2.110378504644498e-4	HET
Trim47	ENSMUSG00000020773	382.61001488735576	0.7387266812147735	0.1277796388932611	3.396355994883777e-10	3.254447381358416e-7	HET
Npy	ENSMUSG00000029819	281.30349495903357	0.6787803496629915	0.22594318063439656	9.451429067922026e-5	0.02893056183721299	HET
Hlf	ENSMUSG00000003949	419.16180886380977	0.6727107958464507	0.13842330563482108	5.195217209143828e-8	3.816579735744028e-5	HET
Mkx	ENSMUSG00000061013	122.19100496963473	0.6001912249655195	0.16759291466051612	1.302402272549915e-5	0.00541578182730709	HET
Pdlim3	ENSMUSG00000031636	411.61296030263	0.586630689873183	0.1554895004910721	6.398951541340777e-6	0.0029380519379085287	HET
Egln3	ENSMUSG00000035105	1253.163243082687	0.5574422785500113	0.10830826769020702	1.24571155587311e-8	1.016823591847684e-5	HET
Nptx1	ENSMUSG00000025582	2112.282637981534	0.507683270117563	0.10743490124767137	1.0022231043721361e-7	6.69377902710587e-5	HET
Eln	ENSMUSG00000029675	2968.354922058186	0.4846931921783063	0.09969880701653769	5.12623079201162e-8	3.816579735744028e-5	HET
Grin2c	ENSMUSG00000020734	163.23424481091595	0.4634596326431766	0.16368640188755243	1.5306122924540485e-4	0.04216645539174347	HET
Tgfb2	ENSMUSG00000039239	3157.7329693490833	0.45637697059923965	0.07408212088179392	3.4134584419133876e-11	4.1794005889627304e-8	HET
Hrk	ENSMUSG00000046607	2067.562930358619	0.38446131820247154	0.13728211346137423	1.7462852946102748e-4	0.046447304570880074	HET
Kcng1	ENSMUSG00000074575	794.8607770557942	0.37921477139612103	0.09919149903623843	5.31884119212947e-6	0.0025483030659422044	HET
Rassf3	ENSMUSG00000025795	564.6207772637974	0.3774563982144444	0.11127022116815516	2.6159295054001893e-5	0.009771605147375385	HET
Ntng2	ENSMUSG00000035513	2411.207893070677	0.35572053172773493	0.08952963761162594	2.9434618698845217e-6	0.0014415768033418882	HET
Pcp4	ENSMUSG00000090223	1926.6910035166252	0.3382836036217485	0.07901877835524593	7.757279738787745e-7	4.3836586708498234e-4	HET
Plch2	ENSMUSG00000029055	2358.0906038948974	0.3326019013246875	0.08821671971699448	6.5872411394004734e-6	0.002959863934965545	HET
Nr4a3	ENSMUSG00000028341	8654.811043392308	0.27967742347351326	0.08237054220547323	2.7557580972212095e-5	0.010122358784109706	HET
Gdf11	ENSMUSG00000025352	1757.7201690341335	0.26151787470134513	0.09315902554314769	1.7492292206466018e-4	0.046447304570880074	HET
Sel1l3	ENSMUSG00000029189	2222.1679971618632	0.23916599114204262	0.07159138222849905	3.294539077223e-5	0.011903007659494704	HET
Gm20186	ENSMUSG00000106874	41.003105530326984	-0.00059819012105165575	0.022840757527269533	1.6692995280051355e-4	0.04541937320704344	WT
Gm6166	ENSMUSG00000074280	605.5493349262097	-7.588109420424811e-4	0.022847709334033194	1.3784172669170774e-4	0.03845435208301958	WT
Gm31508	ENSMUSG00000113387	14.182952421005293	-0.002448164308899689	0.02301806996354629	1.8178872688864961e-4	0.04769573514165415	WT
Rps7-ps3	ENSMUSG00000095597	604.9256838231173	-0.002689675999584197	0.023063852735683312	4.9920125297940256e-8	3.816579735744028e-5	WT
Aqp4	ENSMUSG00000024411	48.7962808857424	-0.004422680813891949	0.023449272361589852	1.0676208943326295e-4	0.03095960117131161	WT
E130215H24Rik	ENSMUSG00000087406	11.479387356900514	-0.004585267594722667	0.023499637234701824	3.797889780296406e-5	0.013078389510617577	WT
Gm31333	ENSMUSG00000113986	13.624910940747133	-0.004812183274318702	0.023564811998550695	8.201530717524526e-5	0.02545824443429902	WT
Dgkg	ENSMUSG00000022861	293.2629498564493	-0.008501399836097736	0.025171583438458135	1.3171300384629217e-4	0.0372156780995953	WT
Igf1	ENSMUSG00000020053	167.00687396978248	-0.008833800981553732	0.025430795665436563	3.1828808003315774e-7	2.0042145702430753e-4	WT
Itgb5	ENSMUSG00000022817	630.6057990481197	-0.009181532159108758	0.025582686120370318	1.0241012457317623e-4	0.030093556472909747	WT
Bmpr1b	ENSMUSG00000052430	284.15528208798344	-0.009457524089462233	0.02576472058966625	7.214664015325195e-5	0.022714854319107424	WT
Mir124-2hg	ENSMUSG00000100252	2002.652998949255	-0.01351490714431553	0.029173737995920896	2.5380797884190498e-5	0.00964426559602887	WT
Bbs2	ENSMUSG00000031755	1202.7189387641654	-0.23449345939997412	0.07259909134940225	4.643466398974908e-5	0.01527423223388179	WT
Maged1	ENSMUSG00000025151	44770.27408540648	-0.24779352550905057	0.060976454040840705	2.063797631257678e-6	0.0010337280908019992	WT
Rassf2	ENSMUSG00000027339	3886.6613361353216	-0.2721794142401265	0.08936921425419421	9.941865077799913e-5	0.030014899239675652	WT
Cul1	ENSMUSG00000029686	11941.543891241736	-0.2791278098799442	0.07434541859776574	6.717353452917802e-6	0.002959863934965545	WT
Rwdd3	ENSMUSG00000028133	772.4492640558959	-0.3375241836475744	0.10844377365594009	6.427392408341375e-5	0.020529463954700806	WT
Stxbp2	ENSMUSG00000004626	880.4240504467925	-0.3615112578519411	0.10285639145777578	1.6143435974431105e-5	0.0064688215534634014	WT
Pdlim5	ENSMUSG00000028273	1188.5029876699118	-0.36262259319313633	0.11641981041416036	6.216681643858991e-5	0.020148448051324753	WT
Grtp1	ENSMUSG00000038515	986.9544035984554	-0.40820207498376015	0.12669366392768946	4.337652391264933e-5	0.014707310930936593	WT
Adamts1	ENSMUSG00000022893	1824.8855251268596	-0.44952511272714674	0.14073515345423945	4.595671310170823e-5	0.01527423223388179	WT
Ackr3	ENSMUSG00000044337	1339.2075415754866	-0.47471953464111905	0.09843444053069221	5.768977224616329e-8	4.101370614623202e-5	WT
Paqr7	ENSMUSG00000037348	457.2832022935278	-0.4875772114575197	0.14057109541357368	1.8531168807408237e-5	0.00716506016397316	WT
Cryzl2	ENSMUSG00000033488	259.16389513940885	-0.490805500878306	0.13198958842639472	7.411230102387842e-6	0.003141078850510109	WT
Kcne1l	ENSMUSG00000090122	909.033424025685	-0.49229402830217717	0.11305944677226687	5.142033409808246e-7	3.0628452518584846e-4	WT
Emid1	ENSMUSG00000034164	824.075660584383	-0.5410697211421129	0.15483004264357414	1.6583380698876724e-5	0.006526448700402573	WT
Lama2	ENSMUSG00000019899	430.09969252384906	-0.5945905969729193	0.20217038148948496	1.0173774187988537e-4	0.030093556472909747	WT
Cavin3	ENSMUSG00000037060	289.1413158956121	-0.6033391196307748	0.13968253949970802	6.111262894447249e-7	3.544371656071656e-4	WT
Eya1	ENSMUSG00000025932	883.7780396959589	-0.6285522367163938	0.16858870601317905	6.849360709798212e-6	0.002959863934965545	WT
Phf19	ENSMUSG00000026873	382.4891834559855	-0.6643664030045211	0.1579953928316986	9.898164510517786e-7	5.193943991602416e-4	WT
Klf15	ENSMUSG00000030087	388.0902208818393	-0.6827690286054686	0.11272072615867756	5.886324112057308e-11	6.177557005030048e-8	WT
Il1rap	ENSMUSG00000022514	341.9853849912916	-0.7428422190917655	0.15786466116807968	1.0022900671286978e-7	6.69377902710587e-5	WT
Acss1	ENSMUSG00000027452	1098.5042221480146	-0.7674556978941475	0.1815310842934804	8.660880028577471e-7	4.6555398768248507e-4	WT
Garem2	ENSMUSG00000044576	1342.720541098152	-0.7776062570480683	0.12731287598126756	4.153813588469748e-11	4.577294883814239e-8	WT
Slc38a3	ENSMUSG00000010064	1004.4686871034453	-0.7886558489279837	0.13419458205589377	1.7234489659405452e-10	1.7265041709256215e-7	WT
Rgs13	ENSMUSG00000051079	111.75267660127392	-0.7900722528628943	0.1898492974156166	1.1797498677627526e-6	6.046629612935652e-4	WT
Fabp7	ENSMUSG00000019874	23443.061364373734	-0.81338717130256	0.13284784371176778	3.766103569322761e-11	4.36848192443707e-8	WT
Nt5e	ENSMUSG00000032420	42.066557098044335	-0.8178634071795307	0.24873815992590853	3.685255491731839e-5	0.012891959647980632	WT
Cp	ENSMUSG00000003617	117.42345492992605	-0.8831696809290426	0.3029700289218198	1.0822848543359064e-4	0.030977241434687067	WT
Aox1	ENSMUSG00000063558	43.097580969513324	-1.0955193727056425	0.3335191521797801	3.580101105480519e-5	0.012726104558658895	WT
Kcnj10	ENSMUSG00000044708	1973.9475174047288	-1.097171693155182	0.17395880574992512	1.122625426635528e-11	1.4553848104482591e-8	WT
Fgfbp3	ENSMUSG00000047632	1201.7247182398112	-1.103556343676726	0.20926569772587875	5.130243349083179e-9	4.348670506555545e-6	WT
3110082J24Rik	ENSMUSG00000086815	44.616780785673484	-1.1180339734704356	0.29654536144845706	6.002957449008669e-6	0.002814876153589405	WT
Htr3a	ENSMUSG00000032269	137.127358325088	-1.3277117673929417	0.2948224376368952	2.4858111412469753e-7	1.6113174041747675e-4	WT
Rnd1	ENSMUSG00000054855	426.71971249039234	-1.4303973539941002	0.12917855595240121	7.685758491936805e-30	2.1173303925474405e-26	WT
Hepacam	ENSMUSG00000046240	259.2163733047052	-1.5268933467754295	0.26642143810631463	3.877958923875739e-10	3.561097363470725e-7	WT
Slc25a18	ENSMUSG00000004902	110.52484613862703	-1.5720579316126209	0.22059424498154487	4.8859221463499725e-14	7.17872254556047e-11	WT
Jam2	ENSMUSG00000053062	1562.5165610296058	-1.6009677437737746	0.10291082136207906	6.034724854193029e-56	6.6499650530780084e-52	WT
P2rx7	ENSMUSG00000029468	118.57057252955627	-1.6659504065453554	0.18125249720007572	1.993794638579255e-21	3.9946581854225636e-18	WT
Amz1	ENSMUSG00000050022	148.10577024905615	-1.7340520664112513	0.16746049303563607	2.07668264219707e-26	4.576800875138123e-23	WT
Gm45774	ENSMUSG00000110588	20.945041618347194	-1.7762014948520255	0.41498147965224824	8.419607695970806e-7	4.6389933502875147e-4	WT
Serpinb1a	ENSMUSG00000044734	12.78949257440186	-1.9290651721199092	0.5384112728220029	1.593483673098982e-5	0.0064688215534634014	WT
Mt3	ENSMUSG00000031760	1609.227358107792	-1.935034085086498	0.2249082117489876	3.1378443188211036e-19	5.762912578541525e-16	WT
Tfap2d	ENSMUSG00000042596	45.25485661881794	-2.036653352954146	0.3696393254911778	1.6925801200780326e-9	1.4921109306559903e-6	WT
Zcchc24	ENSMUSG00000055538	1473.5353394768374	-2.0593591009626055	0.14093034835711243	9.834812763428934e-50	7.224981283107009e-46	WT
Npas1	ENSMUSG00000001988	244.95402667622162	-2.0729185801412076	0.2698914541123395	6.658677079382418e-16	1.048218458232208e-12	WT
Gem	ENSMUSG00000028214	268.7257476269749	-2.1471884314777863	0.18753768574197402	9.701612622384443e-32	3.0544834369247247e-28	WT
Mt1	ENSMUSG00000031765	443.45350543002394	-2.241809733159599	0.16662349506459048	1.2350310889445213e-42	6.804712542312077e-39	WT
Mt2	ENSMUSG00000031762	123.39002049629227	-2.2891560231475503	0.18868817441553504	3.81113531478851e-35	1.399893520043733e-31	WT
Alpl	ENSMUSG00000028766	200.99335550432315	-2.6186906801037244	0.20265200874578912	1.365578437531581e-39	6.019196636951703e-36	WT
Cldn19	ENSMUSG00000066058	47.49245417200213	-2.800626574360855	0.33822955832738033	7.975702227794933e-18	1.3521269338336348e-14	WT
Vit	ENSMUSG00000024076	815.5357277627463	-2.943079594329199	0.11938045032395361	1.6612146643037972e-135	3.661150998659139e-131	WT
Gm6145	ENSMUSG00000110080	76.39245476386257	-3.251169870929268	0.3018444160227318	4.094152325568901e-28	1.0025669233690336e-24	WT
Gm43312	ENSMUSG00000107197	3.992966400012587	1.9272782051054695	1.1334836257593912	0.002738261179651521	0.291538831586183	NS
Aldh1a2	ENSMUSG00000013584	15.144950354069199	1.5727929838681198	0.5864602654520178	2.61409532354646e-4	0.0640133853729338	NS
Gm37333	ENSMUSG00000104524	14.834613033281887	1.4421342146467644	0.7567082000079253	0.0013916084027359697	0.20863712644828594	NS
Gm42970	ENSMUSG00000106446	12.356829012583574	1.4344165016930521	0.8244772198726236	0.0018572775852895506	0.24190734666420596	NS
Gm15956	ENSMUSG00000086935	6.218369879869336	1.209532153825749	0.8025076037673055	0.002856017256013975	0.2997322109775809	NS
Shisa3	ENSMUSG00000050010	12.70334717158996	0.9789679102166576	0.5926792694486109	0.0021784153126442577	0.2567384763388599	NS
H1f5	ENSMUSG00000058773	15.598697161607507	0.9441519708065509	0.43702914498525886	8.670111270469792e-4	0.1552310009510092	NS
Gm36560	ENSMUSG00000116500	11.209489304343352	0.8747673218125102	0.6957722273732152	0.003436647504595826	0.3396424858914234	NS
Galnt6	ENSMUSG00000037280	22.16071832868978	0.7062449335352909	0.4136889254930065	0.001966473516834474	0.2448537278955648	NS
Ankrd29	ENSMUSG00000057766	197.29036224412064	0.6511327093546453	0.249751470660486	2.924838775352663e-4	0.07006578453260581	NS
Fgf1	ENSMUSG00000036585	35.949733575410264	0.6404136377728405	0.36725872710610613	0.0018534679148682397	0.24190734666420596	NS
Kcns3	ENSMUSG00000043673	51.18114981904806	0.5690702950944431	0.3423354310623225	0.0020679628775064174	0.25234310045743574	NS
Crispld2	ENSMUSG00000031825	48.05878858792874	0.5058536414729923	0.31936439870169236	0.0023381300231045616	0.2663791812006869	NS
Gm22009	ENSMUSG00000089417	116.57992663933368	0.5034346126244472	0.1842424874544109	2.0673282716589706e-4	0.05297889276638611	NS
Rbp4	ENSMUSG00000024990	446.930976728945	0.4978189981912883	0.19716629315751255	3.5934394696837e-4	0.0824956379920407	NS
Medag	ENSMUSG00000029659	72.01350202474279	0.4923556056359993	0.22863116267111705	8.339010152116454e-4	0.15394638135656943	NS
Dio3	ENSMUSG00000075707	120.72350079263889	0.4840930732127975	0.28585637523394863	0.001998253092414971	0.24638835224222388	NS
Gm5815	ENSMUSG00000046952	94.40200205580315	0.4736358961992081	0.3001773084950512	0.002318285030552939	0.2663791812006869	NS
Olig1	ENSMUSG00000046160	738.7457818788553	0.44988105028694536	0.258481727220789	0.0018858597762002403	0.24190734666420596	NS
Gm46432	ENSMUSG00000114827	206.01790387882153	0.44203461218834306	0.21764042340930084	0.0010929346197145052	0.18079904831518973	NS
Slc16a3	ENSMUSG00000025161	177.6887265697913	0.43738770368216484	0.23690535232100274	0.0015435519195391148	0.2238048733863326	NS
Icosl	ENSMUSG00000000732	93.83529063103077	0.42879913799991803	0.19922660573511905	8.433329536668865e-4	0.15394638135656943	NS
Ccn2	ENSMUSG00000019997	433.57452849266446	0.415453297321234	0.23332166060123402	0.0017541323165539003	0.23717375536522337	NS
Dok6	ENSMUSG00000073514	1885.7232645961392	0.4143246215991541	0.16033175023951707	3.1392161856853514e-4	0.07439267259819296	NS
Gna14	ENSMUSG00000024697	69.91144572939518	0.4083085902118922	0.3284491688785576	0.0034052114494196838	0.33805159970162346	NS
Cacng5	ENSMUSG00000040373	683.38672342134	0.3972376931395162	0.2180975467672244	0.0016332077566686004	0.22892173585614106	NS
Tmem91	ENSMUSG00000061702	67.91188341437417	0.3937975629409181	0.33241741737976255	0.0036621626022065113	0.3509147895218665	NS
Sycp1	ENSMUSG00000027855	178.91431885574198	0.3895278319062255	0.5730821878628132	0.004826903060720171	0.41881935651658203	NS
Bag3	ENSMUSG00000030847	188.87472240302938	0.35097896817893176	0.14946332087366393	5.542031138157236e-4	0.11697850040232986	NS
Dio2	ENSMUSG00000007682	851.7490464864503	0.3444038645266766	0.19795659372747054	0.0018799204499661485	0.24190734666420596	NS
Cadps2	ENSMUSG00000017978	657.7054395641476	0.3287619133015383	0.1216739634197561	2.3116794999177102e-4	0.05855989022837519	NS
Tmem241	ENSMUSG00000049411	230.25804706026594	0.32307009710202944	0.1499268405614542	8.680845287619515e-4	0.1552310009510092	NS
Ripk4	ENSMUSG00000005251	157.74312416646066	0.32170613843581447	0.2108033180343676	0.002570959568169915	0.27639696547754516	NS
Cntn3	ENSMUSG00000030075	207.48157071237202	0.3182483095678084	0.2760361923980211	0.00381307853603148	0.36222602523964564	NS
Plekhh3	ENSMUSG00000035172	486.66632686466136	0.30729684263021523	0.2203014486139736	0.003026931975307022	0.3131950882807111	NS
6530402F18Rik	ENSMUSG00000079499	981.7960336880574	0.3034582946530103	0.15655284744773829	0.0013627352339188182	0.20712635738163335	NS
Cnnm4	ENSMUSG00000037408	519.7827115858819	0.2941786020939206	0.14203271908819673	0.0010436759055439113	0.1742543430475929	NS
Ptprn	ENSMUSG00000026204	695.2810103240444	0.2897650197859721	0.3053410754178533	0.004493956308277289	0.3993641253150127	NS
Lpar1	ENSMUSG00000038668	1125.2198476484107	0.2889549893420921	0.1441111843380079	0.001198110202300343	0.18996511329854143	NS
Gm7694	ENSMUSG00000102752	759.565010975435	0.2888047315366478	0.19905996253756217	0.002853221515224776	0.2997322109775809	NS
Klf13	ENSMUSG00000052040	4082.8529821763923	0.26540425132395984	0.12849304427118174	0.0010992818401123201	0.18079904831518973	NS
Mxra7	ENSMUSG00000020814	162.4651695203697	0.2577609207533783	0.3939966782651296	0.004988130607508306	0.4240585027691675	NS
Nfatc1	ENSMUSG00000033016	235.1104607857435	0.2565042563830314	0.19199540910248328	0.003306399454842744	0.3342648513086204	NS
Fam102a	ENSMUSG00000039157	1027.166885792329	0.2552007477660873	0.11909321717094386	9.271223736646314e-4	0.1634627999455585	NS
D430041D05Rik	ENSMUSG00000068373	7260.049898132575	0.25340734439504836	0.17330802543818968	0.003126503689986242	0.3190046982574388	NS
Adamts4	ENSMUSG00000006403	221.28709597911714	0.25052172077861756	0.16845385745262687	0.0027602641676746547	0.29246856726625825	NS
Tmem28	ENSMUSG00000071719	847.9420358461135	0.24498743174896326	0.09746853417116948	3.900417186296039e-4	0.08682959027149333	NS
Necab2	ENSMUSG00000031837	784.3690641643751	0.24407557281981965	0.09802452138958871	4.1787592060207266e-4	0.0920956741414908	NS
Sh3rf3	ENSMUSG00000037990	4346.710754937342	0.23723067707381496	0.12782675293369933	0.0016246663860500204	0.22892173585614106	NS
Kcna2	ENSMUSG00000040724	586.5771991774251	0.23439568980993658	0.3735184824929241	0.005276986476918355	0.43271511925336015	NS
Zfp467	ENSMUSG00000068551	913.2857267444075	0.23328010891020692	0.09195130512402643	3.744623847383151e-4	0.08421200507395639	NS
Klf16	ENSMUSG00000035397	910.2858698598261	0.22633083761093972	0.09536187248256221	5.610886866408492e-4	0.11697850040232986	NS
Igsf21	ENSMUSG00000040972	1014.3345684474363	0.22552165321867512	0.13908588457596308	0.0024157632669739144	0.2711514584424296	NS
Sema5a	ENSMUSG00000022231	1927.0753975670375	0.2209434609403541	0.17795365397890509	0.0038682961577158575	0.36516065529084313	NS
B3gat2	ENSMUSG00000026156	1604.6417343845264	0.21959320274175956	0.10333019259529874	9.822470275648084e-4	0.1691229862539126	NS
Jade2	ENSMUSG00000020387	142.86611173516442	0.21870608099276198	0.39233714313002005	0.005244131985123852	0.43271511925336015	NS
Zfp74	ENSMUSG00000059975	1244.001171750587	0.21275646194205902	0.12004666500382402	0.0019095510901209682	0.24190734666420596	NS
Nckap5l	ENSMUSG00000023009	1886.3895253336054	0.2117132887259223	0.12017352467410149	0.001959050079237818	0.2448537278955648	NS
Gli1	ENSMUSG00000025407	630.7495308296543	0.21130679604292202	0.18930479655498106	0.004310525841533843	0.3889279661973688	NS
Fam167a	ENSMUSG00000035095	2086.4597623460645	0.20572093813005407	0.10282029121607134	0.0013116710363401116	0.20215327251678125	NS
Adgrb2	ENSMUSG00000028782	7776.151222972644	0.20422550028475536	0.12543680976042493	0.0025696338578890194	0.27639696547754516	NS
Eps8	ENSMUSG00000015766	1198.3940316645944	0.19303408773988964	0.14011910427097296	0.003377513350496842	0.33805159970162346	NS
Ldlrad4	ENSMUSG00000024544	326.38308733934264	0.19069170748367179	0.19941866284111892	0.004790646155168989	0.41881935651658203	NS
Cisd2	ENSMUSG00000028165	1846.178921760675	0.19034089498625373	0.19930419901538463	0.0050412145617097824	0.4240585027691675	NS
Cbx6	ENSMUSG00000089715	5395.407855530344	0.18858029120200356	0.09064228546565734	0.0011521986179133848	0.18578083165842785	NS
Tmem158	ENSMUSG00000054871	679.6686378078421	0.17231289600834215	0.20603861164578718	0.005166900745714866	0.4297106623955092	NS
Impact	ENSMUSG00000024423	1957.4404287150007	0.17162856264856863	0.10541990326763355	0.0025972910473242637	0.2778723174367934	NS
Etv5	ENSMUSG00000013089	2002.1631172547995	0.17146783163716903	0.0968612186486708	0.002083871513374169	0.25234310045743574	NS
Adgrb1	ENSMUSG00000034730	6406.10600521893	0.17118553214384366	0.11789303051323133	0.00362861383517587	0.3492184293163363	NS
Hip1r	ENSMUSG00000000915	4573.293360050865	0.16519184007020418	0.06270335268746872	3.259831464059853e-4	0.07642917620895223	NS
Prdm8	ENSMUSG00000035456	4165.0691004767195	0.16450252437192464	0.08692275969630713	0.0016823659860178025	0.23173539978653968	NS
Zfp52	ENSMUSG00000051341	227.9311104546274	0.16410681152741127	0.2553038237059484	0.005523926571175488	0.4410935423990456	NS
B4galt5	ENSMUSG00000017929	2485.5793341680974	0.16115032180394134	0.12659496094921696	0.004259270846628966	0.3889279661973688	NS
Tmem151b	ENSMUSG00000096847	5223.938489152569	0.1489180092903039	0.07512699882549956	0.0015982730031254533	0.22892173585614106	NS
Med26	ENSMUSG00000045248	653.9396066602374	0.14680080624960903	0.13108058659553148	0.004733094672807086	0.4155883406135274	NS
Slc12a9	ENSMUSG00000037344	1127.3544903824147	0.1414638913063508	0.08391429092546339	0.002530712190185068	0.2761107225717263	NS
Fbxo46	ENSMUSG00000050428	1046.1915255648607	0.13946504775824659	0.11583551368229227	0.0045373310389604056	0.4015993524805156	NS
Unc5d	ENSMUSG00000063626	4924.957613915201	0.13650445708819933	0.08937493421360138	0.0034949330847887736	0.34060372926004584	NS
Mef2d	ENSMUSG00000001419	2881.4279465811487	0.12872204542489335	0.14923366871059782	0.006252693779207864	0.468175569094125	NS
Lix1l	ENSMUSG00000049288	7456.5694213092565	0.12689190633216493	0.09745625407364406	0.004472165997758958	0.3990367061725088	NS
Zbtb34	ENSMUSG00000068966	1628.475139725647	0.12444806125384358	0.1346003518768946	0.0058730936775278145	0.4551869633530605	NS
Zbtb44	ENSMUSG00000047412	2067.546779897847	0.12265128393390978	0.14051047599237745	0.006252209364333342	0.468175569094125	NS
Tada2b	ENSMUSG00000029196	1403.3429429431278	0.11714864180837305	0.22216929662975102	0.006663457524284343	0.47992137378334193	NS
2310022B05Rik	ENSMUSG00000031983	7578.683544320724	0.11179227348997074	0.10871153029295028	0.0063887845888786895	0.4696790862308837	NS
Dyrk2	ENSMUSG00000028630	8739.81059898219	0.04754660283336636	0.24716137291290766	0.012202599844731224	0.5904187157017441	NS
Sprtn	ENSMUSG00000031986	1610.8148047990592	0.04161188966747838	0.09612722525056965	0.013739423888336651	0.6289494091317805	NS
Jmy	ENSMUSG00000021690	4062.0428882958886	0.0354823978069976	0.08502970823545736	0.011490203593912085	0.5843066830510709	NS
Trim2	ENSMUSG00000027993	22023.44203117545	0.035313360944006146	0.06765090409154353	0.016504265473225165	0.682448398197026	NS
Ankrd40	ENSMUSG00000020864	2444.7876646759173	0.03296830049996948	0.07128830414122686	0.011333465182718258	0.5821060405354559	NS
Pkd2	ENSMUSG00000034462	2222.954208912313	0.03160649805276424	0.056786607470116435	0.020073010877592314	0.7081372312317236	NS
Fbxl20	ENSMUSG00000020883	4052.266521747934	0.030300938774352488	0.05302593745152435	0.01912503455764032	0.6959788946304729	NS
Tsc22d1	ENSMUSG00000022010	31117.675424131237	0.029187101841756172	0.04806723537144809	0.0761654649828527	0.9891795124613728	NS
Tpm1	ENSMUSG00000032366	4018.3655249336225	0.027035131652222048	0.03897231077283501	0.04313217486359275	0.9052433112311621	NS
Zdhhc20	ENSMUSG00000021969	3648.3659323451952	0.02677355526033745	0.04285921757289523	0.039320154731518515	0.885913534331467	NS
Mapk7	ENSMUSG00000001034	4494.134665742083	0.025731386505676405	0.04728868698387323	0.012119963168748547	0.5883521327666282	NS
Trim8	ENSMUSG00000025034	3845.4955569857448	0.024624218353632404	0.043171260088936333	0.026133006830377926	0.7870463183281482	NS
Rbbp6	ENSMUSG00000030779	8708.907437613256	0.024105178791558095	0.03615086878817428	0.05114845889641961	0.9338015783732663	NS
Nat8l	ENSMUSG00000048142	2853.756611381659	0.023164220384053538	0.04028077174495207	0.02317528786153634	0.7578044053121653	NS
2700081O15Rik	ENSMUSG00000053080	21689.79153669468	0.022465204924050554	0.03551802103194074	0.06896829500099579	0.9770710433553276	NS
Tmcc2	ENSMUSG00000042066	4628.405901604614	0.022115338421495847	0.03969349118738141	0.011917159548554213	0.5843066830510709	NS
Dgkz	ENSMUSG00000040479	4630.882576908187	0.021676005763768005	0.03817187773984395	0.03773801197780854	0.8801844568936082	NS
Fbn2	ENSMUSG00000024598	1993.254728986253	0.021543213255316804	0.03922214474278319	0.007885241018201336	0.5065014686233512	NS
Celf2	ENSMUSG00000002107	36166.12264966517	0.020988516312567998	0.033373218790434866	0.07310961149673748	0.9791202803977981	NS
Ubqln2	ENSMUSG00000050148	8734.168952554246	0.020692182576751754	0.0388159616271232	0.057006324939450216	0.9538791797481625	NS
Rtn1	ENSMUSG00000021087	29811.38962848167	0.02051132529720762	0.039065210801625457	0.19018199442569364	0.9998116025914493	NS
Etnk1	ENSMUSG00000030275	7892.779572973405	0.020138188563614164	0.037380392350285466	0.03808295075493824	0.8812685149566049	NS
Mnt	ENSMUSG00000000282	2606.2857272895417	0.020095846246797285	0.0354652093933311	0.02591372601518552	0.7866564843645644	NS
Gga3	ENSMUSG00000020740	2544.2816772872384	0.019776925108884683	0.03512576095422904	0.02459031492448593	0.7742085008867792	NS
Hs6st1	ENSMUSG00000045216	2476.632802336298	0.019691948668924188	0.034702917146296836	0.025519547365745673	0.7811462561023179	NS
Numbl	ENSMUSG00000063160	3315.268655028098	0.019392713943764288	0.03477529630914671	0.01857365851459276	0.6913317800377604	NS
Spata2	ENSMUSG00000047030	3024.5886218600795	0.019201654808555197	0.03254947261703223	0.04289148623312094	0.9052433112311621	NS
Cd47	ENSMUSG00000055447	2860.0727950944774	0.01903056611462319	0.03577514645881947	0.0069731139236662186	0.4894282094384707	NS
Zbtb12	ENSMUSG00000049823	6018.478060536701	0.01889613207623391	0.03340623170334873	0.18113977234704365	0.9998116025914493	NS
Msl2	ENSMUSG00000066415	4960.076700589564	0.018799849678191725	0.030741680748440088	0.0748280931412604	0.9867189685488897	NS
Tent4a	ENSMUSG00000034575	3079.581812944555	0.018754432326800442	0.031331079474388554	0.06082292670761477	0.9669881099325838	NS
Morn4	ENSMUSG00000049670	5459.450650492601	0.01867478790489077	0.03369112161306967	0.20119221859813075	0.9998116025914493	NS
Furin	ENSMUSG00000030530	1923.2654863328373	0.018573247994807716	0.0341799673838316	0.01063530213525095	0.5815003675201892	NS
Mmgt2	ENSMUSG00000048497	676.2428245256637	0.018397618661449292	0.03282253401226816	0.032156056600561034	0.8441029735941886	NS
Cant1	ENSMUSG00000025575	2990.5271846190276	0.018339699423764552	0.03302671657291743	0.3795046253290026	0.9998116025914493	NS
Vps26b	ENSMUSG00000031988	7181.18381714995	0.01822615698575041	0.031279653601773726	0.06848910898285385	0.9751858307250475	NS
Cdo1	ENSMUSG00000033022	1738.9566094584598	0.017886619067060353	0.03258939239364001	0.019450745882090625	0.700449327606855	NS
Tspan7	ENSMUSG00000058254	8325.797189949799	0.0177637231757534	0.03245309025614683	0.024580073949427624	0.7742085008867792	NS
Prpf39	ENSMUSG00000035597	4748.391252334217	0.017670578512210485	0.02859022256515921	0.09833331707800669	0.9998116025914493	NS
Trim26	ENSMUSG00000024457	1663.6412046690941	0.01755102421987203	0.03215714644352807	0.104161368392149	0.9998116025914493	NS
Scaf4	ENSMUSG00000022983	2489.808165520482	0.017412746860023646	0.032715930144580095	0.010690158159922594	0.5815003675201892	NS
Ell	ENSMUSG00000070002	1202.2153932545505	0.017340263744890373	0.03143283617844979	0.02914075251678245	0.8222266850436107	NS
Wipf2	ENSMUSG00000038013	1988.3447689180755	0.017322925938568958	0.03276581767987544	0.00753250957754494	0.50193588054219	NS
Fbxo45	ENSMUSG00000035764	4145.960165535753	0.01725228131739012	0.030991583058478732	0.044551505866294985	0.9080118276357688	NS
Larp1	ENSMUSG00000037331	6882.723175783671	0.01716101438748721	0.03218917373736575	0.011680747608590744	0.5843066830510709	NS
Insyn1	ENSMUSG00000066607	1809.8280967556104	0.017145652115644037	0.03190236699546583	0.017719865974550487	0.6913317800377604	NS
Mapk8ip1	ENSMUSG00000027223	12082.297777620062	0.017073544344488698	0.030821574444350935	0.04374121319705843	0.9052433112311621	NS
Clip2	ENSMUSG00000063146	9072.606651093025	0.016937221567623416	0.03148235275466311	0.027419419307236292	0.8053223467042453	NS
Pygo2	ENSMUSG00000047824	3308.751833578719	0.016926787776245886	0.03073168928579026	0.054099575835092666	0.9451420282404697	NS
Atp13a2	ENSMUSG00000036622	9006.556268642324	0.016835215784004858	0.031368612985241816	0.027406850966643064	0.8053223467042453	NS
Zfp651	ENSMUSG00000013419	2599.2360949663894	0.016783056335675752	0.03024725301075512	0.038359665177737555	0.8814984516409473	NS
Gria3	ENSMUSG00000001986	2224.44354236154	0.016631036877633957	0.03086369610378615	0.027878633059526856	0.8120034161258172	NS
Mex3d	ENSMUSG00000048696	4559.3739003763785	0.016567633896005924	0.03101289662170053	0.14836776846808308	0.9998116025914493	NS
Kif1c	ENSMUSG00000020821	2262.9093360807706	0.016530279552158446	0.03165007463994701	0.010039921453231269	0.5768452210478145	NS
Ahdc1	ENSMUSG00000037692	3761.620026507517	0.01614606052377884	0.031088322980239783	0.013505138809474534	0.6252936013067422	NS
Fam57a	ENSMUSG00000069808	723.3649356166453	0.016058285187079278	0.0301510195369717	0.036054369323711186	0.8674697003550992	NS
Wasf1	ENSMUSG00000019831	5175.878708636981	0.0160567905222345	0.03126014773812719	0.07991846655349119	0.9998116025914493	NS
Ppp1r9b	ENSMUSG00000038976	15052.629473784786	0.01602028839107945	0.029413577832108934	0.06159352107225334	0.9686995572209363	NS
Prkce	ENSMUSG00000045038	8068.647087550085	0.016016108428533616	0.03085676674929512	0.01605422589026531	0.6795699652110051	NS
Mfsd13a	ENSMUSG00000025227	296.95023378193724	0.015982539406205927	0.031159225501114426	0.007761487888487783	0.505045244345924	NS
Brd3	ENSMUSG00000026918	12125.596626858292	0.0159403621737042	0.03003423711430732	0.60846633158432	0.9998116025914493	NS
Kdm5b	ENSMUSG00000042207	13563.397044628955	0.015899295603874635	0.03035714179888752	0.03841078772003725	0.8814984516409473	NS
Cerk	ENSMUSG00000035891	2386.2248506848264	0.0158775858902186	0.028994860129273797	0.06675892261124566	0.9724072938493126	NS
Jak2	ENSMUSG00000024789	5499.263666247507	0.01585984332107099	0.028218399665613222	0.11742393171933718	0.9998116025914493	NS
Pabpc4	ENSMUSG00000011257	2984.949270645671	0.015803314799453433	0.03027226638038907	0.3064849617909545	0.9998116025914493	NS
Mknk2	ENSMUSG00000020190	3858.6028392124003	0.015752104850704197	0.029745293496749786	0.0379007690726455	0.8801844568936082	NS
Yy1	ENSMUSG00000021264	5461.991318865784	0.015725141214877295	0.02996920771939868	0.04477685751879754	0.9080524173740372	NS
Zfp316	ENSMUSG00000046658	3628.9736990404676	0.015676210110931323	0.02940453662151892	0.062232852568206175	0.9686995572209363	NS
Gna13	ENSMUSG00000020611	4616.475413182602	0.015676057612096787	0.02952167613111731	0.04901509724417761	0.9221077237114955	NS
Frmd4a	ENSMUSG00000026657	14012.339706820592	0.015571087640383991	0.029938620771834807	0.027198250806682443	0.8024394237328973	NS
Clstn1	ENSMUSG00000039953	17438.238754314192	0.015567755299608086	0.02953552038138469	0.030160417074390745	0.8304257718696564	NS
Selenot	ENSMUSG00000075700	6098.332180983794	0.015420969479078422	0.027623799973502446	0.11084928584792149	0.9998116025914493	NS
Otud4	ENSMUSG00000036990	6683.708710028299	0.015388096143395126	0.029149210753421504	0.057468359345764025	0.9573429602553024	NS
Rnf31	ENSMUSG00000047098	1293.0597191701283	0.015320572623384508	0.029701957141556684	0.08541461311862955	0.9998116025914493	NS
Aff3	ENSMUSG00000037138	5088.4987960836615	0.015314100681049552	0.03000049345027259	0.018599291001028233	0.6913317800377604	NS
Prrc1	ENSMUSG00000024594	2298.070848471406	0.015141241693396286	0.029712054351481672	0.025879352754046337	0.7866564843645644	NS
Entpd7	ENSMUSG00000025192	474.9251513748202	0.015118475885768468	0.02949861369369406	0.028541069084485688	0.8186835969515457	NS
Prrt2	ENSMUSG00000045114	1705.6258553963341	0.015082467352230716	0.02984448607610043	0.0166769503304472	0.6836354578589279	NS
Nedd4l	ENSMUSG00000024589	11313.251172721737	0.015031153941865362	0.02866088668576679	0.03851488460908923	0.8814984516409473	NS
Efna3	ENSMUSG00000028039	1423.1057575523216	0.015026735043387588	0.029337533193693453	0.025359742119445278	0.7811462561023179	NS
Lasp1	ENSMUSG00000038366	8140.106327362123	0.014959623011765462	0.029051994178601204	0.06476285179793037	0.9686995572209363	NS
Palm	ENSMUSG00000035863	9739.249291148222	0.014918612343350617	0.02974276456427235	0.018654050141148744	0.6913317800377604	NS
Gyg	ENSMUSG00000019528	876.7962293865681	0.014789064219708385	0.028127302501875784	0.07811193128942912	0.9973368816873384	NS
Prkag2	ENSMUSG00000028944	2584.769466637809	0.01477170004517187	0.02710749593906982	0.11522315451638253	0.9998116025914493	NS
Thrsp	ENSMUSG00000035686	800.2058713385148	0.01476631702393413	0.030211020985527557	0.0012907714478529958	0.20175398538462536	NS
Rhobtb2	ENSMUSG00000022075	3049.085851789005	0.014744128215407007	0.02955062064170956	0.014290168541644766	0.6453709518223545	NS
Dmd	ENSMUSG00000045103	2496.625517957145	0.014690754370356001	0.029069587362624064	0.024352667478278942	0.7732030532302859	NS
Wasl	ENSMUSG00000029684	2870.9154667158614	0.014658185734492414	0.028669354596229567	0.044294534078843505	0.9052433112311621	NS
Frmd6	ENSMUSG00000048285	820.1445055988404	0.014551690154321882	0.028876324928945686	0.03480216790914512	0.8566142287224181	NS
Nuak1	ENSMUSG00000020032	15457.246232647654	0.0144997382094748	0.028647590420475055	0.04496730983326889	0.9083726319114693	NS
Midn	ENSMUSG00000035621	13850.634204696067	0.014395975751085227	0.029064814591076196	0.07092575934727387	0.9770710433553276	NS
Eif4e2	ENSMUSG00000026254	4040.081795558033	0.014299068754379574	0.02617064901276046	0.16672084344166238	0.9998116025914493	NS
Rab40c	ENSMUSG00000025730	2105.098556597442	0.014285934818870064	0.027332856615148206	0.09436291291546313	0.9998116025914493	NS
Trak1	ENSMUSG00000032536	10857.280133296224	0.014228368701273513	0.028800586847776713	0.13553387934594996	0.9998116025914493	NS
Amigo1	ENSMUSG00000050947	1856.7615856466546	0.01411624919345553	0.02809481890672468	0.05808703628187852	0.9588492485551603	NS
Sphk2	ENSMUSG00000057342	1635.2068090309874	0.014107246671389934	0.028273478081465936	0.043090605829301534	0.9052433112311621	NS
Fbxo42	ENSMUSG00000028920	2435.629580786167	0.01405821435507923	0.028518692007121142	0.02678677152796386	0.7945540480549065	NS
Snx18	ENSMUSG00000042364	1959.5460439991618	0.01401176107420334	0.027216028205417544	0.09847338495774334	0.9998116025914493	NS
Cacna2d1	ENSMUSG00000040118	6666.8619628345705	0.0140051291222418	0.027398701965416872	0.0968686530105978	0.9998116025914493	NS
Lifr	ENSMUSG00000054263	1176.0933233845758	0.014000032096264515	0.029099735805778397	0.006632284787782361	0.4792423752063457	NS
Prr36	ENSMUSG00000064125	6278.357201783231	0.01392552032380322	0.028856971967175363	0.011982948461342369	0.5843066830510709	NS
Rmnd5a	ENSMUSG00000002222	4811.026242676491	0.013919837788473676	0.027353264344745803	0.10573504394617722	0.9998116025914493	NS
C77080	ENSMUSG00000050390	687.2294275485729	0.013906934089824368	0.028030601036531145	0.03973830891479849	0.885913534331467	NS
Vps33a	ENSMUSG00000029434	4258.380558477796	0.01389113823354706	0.026820616408654036	0.1249416020266677	0.9998116025914493	NS
Grasp	ENSMUSG00000000531	256.91451160137296	0.01384904022325636	0.028909848753020134	0.007849054913023163	0.5065014686233512	NS
Capn1	ENSMUSG00000024942	332.267967185074	0.013848837616759018	0.028682105692553656	0.016064973541219368	0.6795699652110051	NS
Cebpg	ENSMUSG00000056216	5050.86602443143	0.0138386719687833	0.02772486464074648	0.06781638931849025	0.9742441489185449	NS
Zcchc2	ENSMUSG00000038866	977.9744535531216	0.013838160343150985	0.028785244954753136	0.01148988750660922	0.5843066830510709	NS
Sec22c	ENSMUSG00000061536	3539.0854901660864	0.013819910710002874	0.02662306565862609	0.07732264497817257	0.9948931201489474	NS
Camta2	ENSMUSG00000040712	1936.504294197088	0.01377744649377934	0.02860442526441128	0.014572440244530784	0.651444240464937	NS
Ubl3	ENSMUSG00000001687	2996.932999200747	0.01375660217940293	0.027079981515518495	0.09862330151855264	0.9998116025914493	NS
Marchf9	ENSMUSG00000040502	2867.7631270823117	0.013743666872219827	0.028200011144702275	0.03624060495645547	0.8691041269154757	NS
Strbp	ENSMUSG00000026915	11224.436819729186	0.01372776821776349	0.027638907405002026	0.2771500784659023	0.9998116025914493	NS
Smarcd3	ENSMUSG00000028949	2914.3572930568102	0.013726864800393156	0.02712310153632036	0.09961124709672994	0.9998116025914493	NS
Mink1	ENSMUSG00000020827	2952.8878935843745	0.013639698101702477	0.028190820237553125	0.0316698507726583	0.8383403612385434	NS
Lrfn1	ENSMUSG00000030600	1603.287998160369	0.013527393332099225	0.028393486917088918	0.016655176386253166	0.6836354578589279	NS
Stau1	ENSMUSG00000039536	7092.988168840954	0.01347591906000115	0.027487427639313517	0.06866535625107208	0.9763327654305661	NS
Neurl1b	ENSMUSG00000034413	1294.2995139113282	0.013474664203026582	0.02815097874153661	0.02620158634017721	0.7870463183281482	NS
Dcun1d3	ENSMUSG00000048787	1754.2625407485707	0.01344399517896463	0.027602781990365276	0.11139389779923313	0.9998116025914493	NS
Fbxl19	ENSMUSG00000030811	8337.547232444256	0.013398638981022691	0.027580431631654655	0.2204302847256334	0.9998116025914493	NS
Zbtb10	ENSMUSG00000069114	1987.0564429978022	0.01332959037703122	0.02808787041874956	0.02261443329951599	0.7528693285317718	NS
Pgrmc2	ENSMUSG00000049940	2114.8432048927257	0.013286024290482546	0.026816572941946358	0.09702166252171979	0.9998116025914493	NS
Sik1	ENSMUSG00000024042	2411.061876654356	0.013248141152024993	0.0278646473716528	0.03387857149100902	0.8475026527699748	NS
Dedd2	ENSMUSG00000054499	486.02452464447407	0.013221198642917325	0.0274033572039953	0.05775804170890543	0.9573429602553024	NS
Itpkc	ENSMUSG00000003752	418.9651650962099	0.013219059806901311	0.027907157666491468	0.028074790643962233	0.8123225819288215	NS
Slc1a4	ENSMUSG00000020142	6323.839321190314	0.013148673723253191	0.025246177206344457	0.214549170991182	0.9998116025914493	NS
Cnnm3	ENSMUSG00000001138	2421.6606231221563	0.01312091804759822	0.02731985962122466	0.05564300275741613	0.9506290958041244	NS
Cxxc5	ENSMUSG00000046668	2666.6716519586607	0.013035641052236398	0.0274867465368402	0.044883676423369455	0.9083483422356652	NS
B4galt3	ENSMUSG00000052423	2354.2184200568645	0.013009502485965803	0.026434493713510362	0.11511695104300601	0.9998116025914493	NS
Rnase4	ENSMUSG00000021876	434.6077539170656	0.012983434007340063	0.027557409566499047	0.03819734367280859	0.8814984516409473	NS
Heg1	ENSMUSG00000075254	6210.048081122437	0.012935990532794412	0.028014940715868516	0.010843485788394945	0.5815003675201892	NS
Zfp811	ENSMUSG00000055202	2890.6910551895403	0.012903681734477987	0.027341091310080654	0.04362626387305239	0.9052433112311621	NS
Mex3a	ENSMUSG00000074480	19822.746788868873	0.012897367414583211	0.02763797157248607	0.02919879876023077	0.8222266850436107	NS
Selenom	ENSMUSG00000075702	481.5302772934591	0.012887278503396491	0.02772444145630029	0.023136819881482626	0.7578044053121653	NS
Vasp	ENSMUSG00000030403	1836.6883390945798	0.012868276857243437	0.027600280773631285	0.05007724364101948	0.929712811866779	NS
Rnpepl1	ENSMUSG00000026269	1758.7964353833838	0.012837123399220877	0.027321646480900155	0.04546819716740815	0.910551279703879	NS
Desi1	ENSMUSG00000022472	2294.0543974308985	0.012791927603907523	0.02714702522058165	0.048808115826706466	0.9221077237114955	NS
Npepps	ENSMUSG00000001441	8917.269179150488	0.012768498533443522	0.02747614654938443	0.26749072402366586	0.9998116025914493	NS
Scaf1	ENSMUSG00000038406	7090.031423675723	0.012750251703133255	0.02762373464706421	0.035067875496770734	0.8575402051089517	NS
Rtn2	ENSMUSG00000030401	4128.47948664557	0.012700046302993753	0.027346342448216657	0.1957792717096471	0.9998116025914493	NS
Tmsb10	ENSMUSG00000079523	25132.556686432814	0.012692637815288984	0.02784892137727122	0.009253852284933544	0.5526982398581312	NS
Lrfn3	ENSMUSG00000036957	978.8349101035933	0.012690286106883284	0.027526538993270042	0.026148310076356488	0.7870463183281482	NS
Nr1d1	ENSMUSG00000020889	438.2708245125711	0.012623065546520757	0.027349486086664616	0.021133924889677684	0.7257841755564802	NS
Rita1	ENSMUSG00000029600	822.9353895758384	0.012572445306596522	0.026777583394368944	0.05883729129781948	0.9607442015407089	NS
Arf6	ENSMUSG00000044147	2045.4119851311684	0.012557521779567463	0.02670797548564509	0.0954221472167561	0.9998116025914493	NS
Edem1	ENSMUSG00000030104	1446.4562676287155	0.012556518727417317	0.026265075401843016	0.09217863384096739	0.9998116025914493	NS
F730043M19Rik	ENSMUSG00000052125	602.5845948391787	0.01255445770494059	0.02755954693335386	0.01790247517433809	0.6913317800377604	NS
Phf13	ENSMUSG00000047777	1430.743065678402	0.012545255001246798	0.027305612229071782	0.03171172500061086	0.8383403612385434	NS
Klhl15	ENSMUSG00000043929	700.1423107310131	0.012521147474141809	0.027162129243795886	0.04887727564352924	0.9221077237114955	NS
Cyb5b	ENSMUSG00000031924	8266.261444357853	0.012499755088939432	0.025153748607651374	0.14662581451991594	0.9998116025914493	NS
Tnc	ENSMUSG00000028364	18286.599219451477	0.012485340311803398	0.027642703524597197	0.01083864010491961	0.5815003675201892	NS
Slc7a5	ENSMUSG00000040010	4247.1989055261765	0.012459345699433109	0.027089434590359944	0.08149932003511529	0.9998116025914493	NS
Abcb9	ENSMUSG00000029408	784.200838050739	0.012454388431016226	0.02752770909002684	0.016063005164369832	0.6795699652110051	NS
Elavl3	ENSMUSG00000003410	21465.190883824147	0.012450202942384867	0.02728387234668235	0.030559300242013518	0.8376821119822586	NS
Tmem184b	ENSMUSG00000009035	2210.222337926204	0.012411668713945261	0.02631152910295811	0.1056476153915642	0.9998116025914493	NS
Fbxo11	ENSMUSG00000005371	9348.140281043072	0.012402345862688938	0.026055676719979007	0.11876480086659402	0.9998116025914493	NS
Ankrd34a	ENSMUSG00000049097	396.8670705834976	0.012389771661849902	0.02736143719643495	0.021940601334541253	0.7425196013556644	NS
Dhcr7	ENSMUSG00000058454	2191.220693695505	0.012386411244866335	0.026661945362374016	0.06592758954243799	0.9724072938493126	NS
1810026B05Rik	ENSMUSG00000101970	1722.5137454992184	0.012384139695597188	0.027103913628953893	0.03796688016519652	0.8804093437869144	NS
Cilk1	ENSMUSG00000009828	4724.445178599551	0.01236523449225033	0.027192270376217423	0.029390925565014315	0.8222266850436107	NS
Rara	ENSMUSG00000037992	440.6812568033593	0.012360342246002081	0.027236690200259494	0.026829190708351613	0.7947426532545177	NS
Castor2	ENSMUSG00000015944	6155.486191256263	0.012359707082989719	0.026994670883512182	0.031263583990252745	0.8383403612385434	NS
Prmt8	ENSMUSG00000030350	864.9792296066787	0.012319423530698639	0.027556965325056575	0.007732074124504008	0.505045244345924	NS
Ppp4r3a	ENSMUSG00000041846	4249.828031305164	0.012309877978418564	0.02606824412817746	0.19423589994767926	0.9998116025914493	NS
Ythdf3	ENSMUSG00000047213	6484.086705078394	0.012303364072648355	0.02445503789526667	0.22218920462232003	0.9998116025914493	NS
Shc2	ENSMUSG00000020312	1368.884094806932	0.012284901441450809	0.02688589429148145	0.0509705234819518	0.9338015783732663	NS
Slc2a3	ENSMUSG00000003153	2036.7432572146188	0.012264974381504435	0.02661109390918264	0.08115975286939454	0.9998116025914493	NS
Septin3	ENSMUSG00000022456	40421.9821909299	0.012259677513965374	0.026161148681431736	0.25110979380298704	0.9998116025914493	NS
Tnks1bp1	ENSMUSG00000033955	3857.924335132371	0.01223103206196	0.026457431091822803	0.09675322981046008	0.9998116025914493	NS
Fndc4	ENSMUSG00000038552	3650.27660454843	0.012215551328721546	0.02647216170399291	0.08880342295878284	0.9998116025914493	NS
Ap1ar	ENSMUSG00000074238	3880.655272298205	0.012205758778178985	0.02580079138885422	0.10141165219034244	0.9998116025914493	NS
Cers1	ENSMUSG00000087408	724.8558142911759	0.012199884637851873	0.026964625884943135	0.04092035729355708	0.8946862642784766	NS
Rgl1	ENSMUSG00000026482	1343.3390306824074	0.012157259845747915	0.025784734950867444	0.13577223423847326	0.9998116025914493	NS
Zfp667	ENSMUSG00000054893	1084.4825945264097	0.012156842987649331	0.02692395989419044	0.043930811102987466	0.9052433112311621	NS
Rnf10	ENSMUSG00000041740	14583.803866274608	0.012152308695011486	0.026000791587603635	0.14843385853481503	0.9998116025914493	NS
Zmym5	ENSMUSG00000040123	3588.872227566088	0.012134798340325045	0.025733996297033906	0.11797283203146099	0.9998116025914493	NS
Rcor1	ENSMUSG00000037896	3306.9977407086367	0.012115543287780755	0.02702405224134203	0.03571785511198912	0.865949528677061	NS
Fads1	ENSMUSG00000010663	10241.161727899616	0.012112262411789275	0.02536284343434356	0.11395380942951608	0.9998116025914493	NS
Nyap1	ENSMUSG00000045348	13056.908327489533	0.012109690803209118	0.02589348193849297	0.19102582117951208	0.9998116025914493	NS
Camta1	ENSMUSG00000014592	6728.54966595328	0.012106441429083042	0.02715789097833156	0.010239707241975983	0.5815003675201892	NS
Sox11	ENSMUSG00000063632	78919.33860660774	0.012049078611888288	0.026722311673829106	0.17116068948572621	0.9998116025914493	NS
Chst2	ENSMUSG00000033350	2652.678186702287	0.012005080716462177	0.027014289553492672	0.025618827465998417	0.7820129342425749	NS
B4galnt4	ENSMUSG00000055629	5420.542356830537	0.01198382732336632	0.026110079255204435	0.10138660504479928	0.9998116025914493	NS
Chst1	ENSMUSG00000027221	1358.56334707647	0.011961396685190478	0.02690392040571937	0.033166399117735966	0.8470453479273163	NS
Dixdc1	ENSMUSG00000032064	5001.805105864107	0.011945958573209061	0.02665978293189267	0.05555845278429075	0.9506290958041244	NS
Eda	ENSMUSG00000059327	471.62128244442107	0.01192907892285551	0.026532046143304396	0.06438102248892383	0.9686995572209363	NS
Trmt1l	ENSMUSG00000053286	1487.3743179917524	0.011915399627089773	0.026442578785753294	0.29619382645383197	0.9998116025914493	NS
Esyt1	ENSMUSG00000025366	457.7687867098082	0.011908583165398178	0.02659948492624708	0.05670381682377353	0.9538791797481625	NS
Sema3d	ENSMUSG00000040254	212.863918486335	0.011842875109767411	0.0271966175616861	0.007584039576230738	0.50193588054219	NS
Zfp444	ENSMUSG00000044876	2416.906684679443	0.011823043778500034	0.025579351099895054	0.13213730404479967	0.9998116025914493	NS
Zbtb7a	ENSMUSG00000035011	1095.6918594262218	0.01180841830581257	0.02681235652607513	0.031345007850493226	0.8383403612385434	NS
Chga	ENSMUSG00000021194	3802.720601732241	0.011766689439165782	0.026464872888957696	0.06468587790245063	0.9686995572209363	NS
Fam160a2	ENSMUSG00000044465	2625.4017134224628	0.011757108017664	0.02627159348126042	0.06752112950415029	0.9742441489185449	NS
Cuedc1	ENSMUSG00000018378	1461.807167718457	0.011748680913184234	0.02678713737156984	0.03159623611071128	0.8383403612385434	NS
Kdm6b	ENSMUSG00000018476	6145.18887773627	0.011726306187207266	0.027380354035427944	0.07026201523161497	0.9770710433553276	NS
Chst12	ENSMUSG00000036599	446.6051625712941	0.011719989387586534	0.02664756855025826	0.020877854674297078	0.7239020245335204	NS
Zfp940	ENSMUSG00000050855	1400.5682531162481	0.011704096008981847	0.02649618451338645	0.09644801322440304	0.9998116025914493	NS
Zc3h7b	ENSMUSG00000022390	13615.720009104467	0.0116811508249909	0.026733376610130446	0.031233548404220737	0.8383403612385434	NS
Mmd2	ENSMUSG00000039533	7868.233291587272	0.011656114942093683	0.02655094087847545	0.477925022590886	0.9998116025914493	NS
Atp1a3	ENSMUSG00000040907	12788.674881900755	0.011623997337384138	0.02685820545753376	0.018354516265035363	0.6913317800377604	NS
Rc3h1	ENSMUSG00000040423	3841.6815129844576	0.011621291461279073	0.02662482515113145	0.037096990722294595	0.8753534839573228	NS
Bin1	ENSMUSG00000024381	4104.033156570517	0.011613885535521288	0.026592484253440143	0.039549851380501815	0.885913534331467	NS
Crtc3	ENSMUSG00000030527	1862.3169809425578	0.011605049520611836	0.02647417089285667	0.05188794261520752	0.9338227206622769	NS
Jup	ENSMUSG00000001552	1589.0217197682111	0.011570329216032953	0.02680966784973924	0.02011406628027855	0.7081372312317236	NS
Gnl1	ENSMUSG00000024429	3005.773267272828	0.011557000550189971	0.026411196398997795	0.051787322860255926	0.9338015783732663	NS
Ppfia4	ENSMUSG00000026458	1392.9844891099601	0.011535906173360179	0.02698163950056726	0.006950307027465291	0.4894282094384707	NS
Emc8	ENSMUSG00000031819	3394.405608110344	0.011479483648042871	0.024721768875167378	0.19012135251626847	0.9998116025914493	NS
Ephb1	ENSMUSG00000032537	5823.453696679245	0.011478114410511032	0.02661251349193141	0.019916760365722853	0.7073670098734893	NS
Tab2	ENSMUSG00000015755	5949.335201879925	0.011478083444042317	0.025528887880356673	0.1487764912112199	0.9998116025914493	NS
Szrd1	ENSMUSG00000040842	3830.6129994880366	0.01147591707193513	0.025348080783645924	0.16567954778187993	0.9998116025914493	NS
Drap1	ENSMUSG00000024914	5457.10671584554	0.011464151752795958	0.02630438219026536	0.17002948995000303	0.9998116025914493	NS
St3gal2	ENSMUSG00000031749	3172.6432515716015	0.011442336388038888	0.026126623441223063	0.04618043859898367	0.910551279703879	NS
Dnajc16	ENSMUSG00000040697	1701.1700027136849	0.011435613766892594	0.02515290418918163	0.1711972103414911	0.9998116025914493	NS
Rab22a	ENSMUSG00000027519	3409.8136105195404	0.011433949606198895	0.02597994857799878	0.09131544233123166	0.9998116025914493	NS
Tbc1d8	ENSMUSG00000003134	761.124624596553	0.011419525959560682	0.026396163295703882	0.0805486494178455	0.9998116025914493	NS
Npc1	ENSMUSG00000024413	2196.4796179912455	0.011397479325569468	0.026416684533004883	0.044192403600013794	0.9052433112311621	NS
Nectin2	ENSMUSG00000062300	1561.211907427655	0.011391100692081038	0.025858149838100104	0.0638735868432959	0.9686995572209363	NS
Gid4	ENSMUSG00000018415	2991.115919215304	0.011362557066989304	0.026147751170767897	0.0658532958052284	0.9724072938493126	NS
Lpcat4	ENSMUSG00000027134	534.212387161789	0.011346257495616692	0.026559697957812767	0.02614811407974291	0.7870463183281482	NS
Pafah1b1	ENSMUSG00000020745	24167.5616202897	0.011319590268038485	0.025055646856148122	0.16365581645683042	0.9998116025914493	NS
Cc2d1a	ENSMUSG00000036686	1811.7453306845061	0.011309487317311575	0.026566529284353154	0.023441970778892818	0.7593559311035027	NS
Ccdc92b	ENSMUSG00000069814	634.7296704862598	0.011298154341911322	0.026786800186492047	0.008142518181091787	0.5171554991155097	NS
Ppp1r18	ENSMUSG00000034595	3166.7144645326775	0.011258523287809422	0.026025094150986743	0.07501291141149564	0.9869907788644492	NS
Lrrc8a	ENSMUSG00000007476	841.6743008250061	0.011255594619287048	0.02613002420699912	0.06428243615579853	0.9686995572209363	NS
Cpeb4	ENSMUSG00000020300	5846.184703906865	0.011250529097213214	0.02615890779293541	0.056412732945064284	0.9534357525891655	NS
Adamts2	ENSMUSG00000036545	255.93851773305303	0.01124427526887062	0.02663752743942056	0.014944292857542266	0.6588738043540716	NS
Cntn2	ENSMUSG00000053024	42216.29067927655	0.01122952754943088	0.026373542088984372	0.03690397180244536	0.8729819507013238	NS
Mapk3	ENSMUSG00000063065	5170.288110744086	0.01121166471085973	0.025244898253449582	0.15005902612273478	0.9998116025914493	NS
Srgap1	ENSMUSG00000020121	3966.0294050690354	0.011207329478270352	0.02674160567271599	0.008832067751318251	0.5422003932348272	NS
Hras	ENSMUSG00000025499	2420.4638420077263	0.011153126582779947	0.025768737864209107	0.10028382340923195	0.9998116025914493	NS
Ssx2ip	ENSMUSG00000036825	2111.1813052112284	0.011139250402818119	0.02579089122074011	0.089315166489361	0.9998116025914493	NS
Iffo2	ENSMUSG00000041025	1454.358978915272	0.011127385054385186	0.026273839956685145	0.03239567027603964	0.8441029735941886	NS
Lmna	ENSMUSG00000028063	612.0841302643289	0.011127325009705058	0.026383523252761425	0.02953953830123823	0.8223255352799506	NS
Cul5	ENSMUSG00000032030	4740.53391658733	0.011096358859729299	0.02472201064699162	0.21798966466680283	0.9998116025914493	NS
St3gal5	ENSMUSG00000056091	2545.358002796019	0.011093829981375083	0.025229797122535976	0.13906199600647032	0.9998116025914493	NS
Ube2z	ENSMUSG00000014349	4496.276674268619	0.011090676831620346	0.025394719340545574	0.08153208263798119	0.9998116025914493	NS
Man2a2	ENSMUSG00000038886	5944.894115842822	0.011066810493302614	0.025844749681181483	0.06398679697314927	0.9686995572209363	NS
Kbtbd7	ENSMUSG00000043881	2857.7497162375353	0.011065646939328171	0.02427293716160079	0.17706357973806114	0.9998116025914493	NS
Sigmar1	ENSMUSG00000036078	1052.245780884299	0.01102371531164235	0.0262210915044475	0.039071946677089284	0.885913534331467	NS
Gpr137c	ENSMUSG00000049092	1490.885144362248	0.011019732816169595	0.0260754497962001	0.05563533762561014	0.9506290958041244	NS
Fam189a1	ENSMUSG00000030518	791.1934575697375	0.011001297019633217	0.02652581697509853	0.010779872722389642	0.5815003675201892	NS
Bdnf	ENSMUSG00000048482	253.39711967772294	0.010985195069430274	0.026522489366054548	0.011262432455719304	0.5821060405354559	NS
Gm45133	ENSMUSG00000109274	913.1598069978818	0.010981381027915075	0.026093774400285222	0.05169897302919653	0.9338015783732663	NS
Slc22a15	ENSMUSG00000033147	719.151047834017	0.01096864320315158	0.025969685497064517	0.06123095905730579	0.9686995572209363	NS
Spock1	ENSMUSG00000056222	2933.6156080287215	0.010959768772943268	0.026088108055043836	0.04822802067839675	0.9221077237114955	NS
Pomgnt2	ENSMUSG00000066235	866.8644507139468	0.01095901463730763	0.025701051272302423	0.06347243167192425	0.9686995572209363	NS
Rcc2	ENSMUSG00000040945	11641.350107530574	0.010951759979380133	0.026504424346365733	0.5393689892880987	0.9998116025914493	NS
Ngfr	ENSMUSG00000000120	436.0654370569424	0.010928543240984506	0.02610654976976992	0.046463284675228256	0.9123491565495643	NS
Eml5	ENSMUSG00000051166	3622.83816799674	0.010918852342133658	0.02618315810479781	0.03665356970295565	0.872432512651608	NS
Irf9	ENSMUSG00000002325	698.3862272687827	0.010904939234949168	0.026013801348119946	0.10578924675297735	0.9998116025914493	NS
Nfic	ENSMUSG00000055053	2438.327007031823	0.010872080435538622	0.0264457338659882	0.01065311107876583	0.5815003675201892	NS
Fbxo10	ENSMUSG00000048232	3434.842384593011	0.010867779420592104	0.02554578752261073	0.09312261447940977	0.9998116025914493	NS
Rprd2	ENSMUSG00000028106	4025.328491229502	0.010813567211071197	0.02592669004254008	0.15208287901872128	0.9998116025914493	NS
Cacnb3	ENSMUSG00000003352	7385.844986409837	0.010809788550418673	0.025963505736304213	0.08310645256366532	0.9998116025914493	NS
5031439G07Rik	ENSMUSG00000036046	9062.37803184836	0.01079347936983366	0.025860632896742904	0.0642638556969304	0.9686995572209363	NS
Pten	ENSMUSG00000013663	6692.804931169841	0.010790563251503823	0.025303671181424535	0.15192088557563446	0.9998116025914493	NS
Pigt	ENSMUSG00000017721	3701.7368974930955	0.01071387279627353	0.025085084608739046	0.14003275414767688	0.9998116025914493	NS
Sun2	ENSMUSG00000042524	4407.335168202388	0.01070541411904729	0.02480309911212721	0.17200982496279826	0.9998116025914493	NS
Rnf208	ENSMUSG00000044628	1022.8022048825645	0.010703842137713693	0.026144550514397746	0.02573374171128669	0.7844342096473683	NS
Sema7a	ENSMUSG00000038264	3124.625475757985	0.010693486091841807	0.025770090944146687	0.06539128226349002	0.971848582843971	NS
Map3k14	ENSMUSG00000020941	352.22121099116123	0.010675638529121885	0.026147954375310326	0.024340886555025094	0.7732030532302859	NS
Gclm	ENSMUSG00000028124	1722.7455825386028	0.010672676938804465	0.02540114014738507	0.08643305266249304	0.9998116025914493	NS
Adipor2	ENSMUSG00000030168	4806.017659463825	0.010656714541348035	0.025198016151415696	0.11453221795835601	0.9998116025914493	NS
Hmgxb3	ENSMUSG00000024622	2102.1804755737717	0.010654518805156924	0.025460832435739527	0.10336027991825664	0.9998116025914493	NS
Epb41l4b	ENSMUSG00000028434	233.62842187760518	0.010640398894215069	0.02636236624802316	0.005488574152809879	0.4410935423990456	NS
Zfp975	ENSMUSG00000069727	358.8413306049516	0.010621274027121033	0.026141321085742415	0.02114893284448178	0.7257841755564802	NS
Ppm1a	ENSMUSG00000021096	7071.81832094278	0.01058068819401337	0.023939424470009137	0.20533952462063482	0.9998116025914493	NS
Fibcd1	ENSMUSG00000026841	836.0485885528062	0.010578469406820369	0.02630263309263855	0.006196602661905246	0.46788894566567313	NS
Arhgap23	ENSMUSG00000049807	2163.4985671119302	0.010570270486028497	0.02583985632613049	0.06401156208684664	0.9686995572209363	NS
Rell1	ENSMUSG00000047881	1156.880190397858	0.010560046810550668	0.025516604854124037	0.09330740094571156	0.9998116025914493	NS
Ywhab	ENSMUSG00000018326	20542.71776796728	0.01055031711157496	0.025048447968774167	0.27868571213621224	0.9998116025914493	NS
Faap100	ENSMUSG00000025384	2294.840933775133	0.010544763303771994	0.02545160925143048	0.08973137402578256	0.9998116025914493	NS
Gm16973	ENSMUSG00000097743	567.7373014057987	0.010536353183445106	0.02592859351349318	0.039533368020235486	0.885913534331467	NS
Smad1	ENSMUSG00000031681	3442.240023989847	0.010530516873434323	0.024895813185108737	0.17269433218730493	0.9998116025914493	NS
Rhbdf1	ENSMUSG00000020282	918.840634121605	0.01051572102891207	0.025844940662991644	0.048648561769283956	0.9221077237114955	NS
Dcaf10	ENSMUSG00000035572	1927.3663583830787	0.010509502122515094	0.024884468901619262	0.156639140500504	0.9998116025914493	NS
Alcam	ENSMUSG00000022636	3704.6000922115386	0.010488575391687141	0.025283458568172403	0.18170229151824854	0.9998116025914493	NS
Slc27a4	ENSMUSG00000059316	3609.5226124732476	0.010457529739147866	0.024524411084321945	0.19498023524725308	0.9998116025914493	NS
Grb14	ENSMUSG00000026888	626.6388911931723	0.0104455736638843	0.02578010514360042	0.052667863057290425	0.9406051226124171	NS
Fam129b	ENSMUSG00000026796	4196.854219666572	0.010416634652455617	0.024768114550027885	0.16763753294870992	0.9998116025914493	NS
Adcy6	ENSMUSG00000022994	3362.907920386733	0.010413711385563292	0.024702801705114755	0.19632612075116515	0.9998116025914493	NS
Brd1	ENSMUSG00000022387	5442.032320009747	0.010404284049985366	0.02418233856465981	0.1893569546736683	0.9998116025914493	NS
Efna2	ENSMUSG00000003070	1035.0075999272235	0.010373614734607467	0.025547145429275178	0.07572829723506558	0.9872780302273261	NS
Usp36	ENSMUSG00000033909	2105.444503382927	0.010355212331038584	0.025410422207010123	0.0919536480956207	0.9998116025914493	NS
Septin8	ENSMUSG00000018398	3300.7925797907233	0.010346657504577372	0.024994809179838193	0.11431772413768741	0.9998116025914493	NS
Slc35f1	ENSMUSG00000038602	9407.108589514542	0.010334979257423178	0.025404661440399035	0.4380212811610864	0.9998116025914493	NS
Gopc	ENSMUSG00000019861	1988.1571466886746	0.010324675560617324	0.024036734478542342	0.22531603643740347	0.9998116025914493	NS
Pias2	ENSMUSG00000025423	5128.0323803685	0.010321018016276917	0.024607971723338812	0.20551703463822302	0.9998116025914493	NS
Pcdhgc3	ENSMUSG00000102918	2785.6968467399747	0.010319407975560425	0.025429592401013137	0.0888787061030615	0.9998116025914493	NS
Unc5a	ENSMUSG00000025876	2112.537096085431	0.010319013308924948	0.025865151907359003	0.04115748574900047	0.8960415595146936	NS
Ralb	ENSMUSG00000004451	1059.001934399441	0.010303701237365626	0.024847268087094265	0.15743084811597724	0.9998116025914493	NS
Anapc11	ENSMUSG00000025135	2417.5537372412064	0.010298996250791717	0.025388363081976437	0.08981969020810977	0.9998116025914493	NS
Tbkbp1	ENSMUSG00000038517	1755.887683373854	0.010298206224409502	0.024979248006452178	0.14644554845291016	0.9998116025914493	NS
Klhl29	ENSMUSG00000020627	2278.8916742910747	0.010289149049878599	0.025850885232289893	0.028068426640790452	0.8123225819288215	NS
Rhou	ENSMUSG00000039960	1720.3591470881177	0.010285315153453187	0.025687813030745955	0.057738642349685745	0.9573429602553024	NS
Thap2	ENSMUSG00000020137	2364.4188031995345	0.010274961335372259	0.025365325170886834	0.08390133926866264	0.9998116025914493	NS
Zfp553	ENSMUSG00000045598	2767.225781931821	0.0102374727215796	0.025785997621080605	0.03322896405356767	0.8470453479273163	NS
Megf8	ENSMUSG00000045039	8597.266442913573	0.010214818025205552	0.02572605410643391	0.0450237930856589	0.908569378248495	NS
Entpd5	ENSMUSG00000021236	1075.6255652667223	0.010198540887501373	0.02516447559437251	0.12727616598923075	0.9998116025914493	NS
Ppp1r15b	ENSMUSG00000046062	3976.620193663673	0.010194720833694073	0.024706013498545402	0.2602962573142219	0.9998116025914493	NS
Ube2o	ENSMUSG00000020802	5952.777358150166	0.010192027500860634	0.02534936763955937	0.08230182717344779	0.9998116025914493	NS
Adamts20	ENSMUSG00000022449	495.66768109739655	0.010190678083679348	0.025849531583449607	0.023783285682200995	0.765196836715369	NS
Taok3	ENSMUSG00000061288	2549.0717171763217	0.010189661128433	0.025466089263887645	0.06442646116473143	0.9686995572209363	NS
Col16a1	ENSMUSG00000040690	763.8485706160211	0.010186198846715105	0.025806435398404683	0.028185508220211763	0.8123225819288215	NS
Ttc39c	ENSMUSG00000024424	715.5900286434976	0.010166965085135862	0.02591981009060593	0.0481451676996734	0.9221077237114955	NS
Vps37d	ENSMUSG00000043614	1598.3303564966102	0.010160939375846922	0.02525621139977866	0.09585614365761154	0.9998116025914493	NS
Cenpb	ENSMUSG00000068267	12399.740021771197	0.010140985059048554	0.02502998255234489	0.17691789454134474	0.9998116025914493	NS
Fam131b	ENSMUSG00000029861	2524.2084837555794	0.010117623794810984	0.025445991411618147	0.07087649260929661	0.9770710433553276	NS
Rab6b	ENSMUSG00000032549	8876.435043636284	0.010105675805445469	0.025953207601506247	0.10462555316773671	0.9998116025914493	NS
Prr12	ENSMUSG00000046574	4743.888111727144	0.010062045432363064	0.025829563866124367	0.01995160123991166	0.7073670098734893	NS
Csnk1g2	ENSMUSG00000003345	4527.555221777336	0.010059779705754439	0.02523993370186991	0.10979641991974484	0.9998116025914493	NS
Clstn2	ENSMUSG00000032452	3775.4467514198273	0.010057521206066677	0.025874856261735132	0.013042939830289558	0.6146277179691721	NS
Eno2	ENSMUSG00000004267	1531.7823757491703	0.010057048352923278	0.025563875480765014	0.13938762512912006	0.9998116025914493	NS
Nlgn2	ENSMUSG00000051790	11771.963674402206	0.010056987774810715	0.02563524786495767	0.04102899081901961	0.8960415595146936	NS
Mllt1	ENSMUSG00000024212	6730.498067326534	0.010044116309673123	0.025118855901247874	0.1369613634661723	0.9998116025914493	NS
Chd3	ENSMUSG00000018474	47211.743292244515	0.010032765908913322	0.025568227076145228	0.11918307214260881	0.9998116025914493	NS
Calm3	ENSMUSG00000019370	37030.462758574075	0.01002037073153022	0.024704153352062865	0.3157391278228326	0.9998116025914493	NS
AW146154	ENSMUSG00000074166	256.35163405106516	0.010010058433590643	0.025559071912531824	0.04428484902322024	0.9052433112311621	NS
Fchsd1	ENSMUSG00000038524	1149.0742099497768	0.009996359624331468	0.025142779538331918	0.10645089992980095	0.9998116025914493	NS
Fstl1	ENSMUSG00000022816	6788.244612543157	0.009988036743584106	0.024858470162222007	0.23387319755510783	0.9998116025914493	NS
Slc6a17	ENSMUSG00000027894	5534.652623020292	0.009964328148201312	0.0253215217908935	0.0697338740711037	0.9770710433553276	NS
Cd276	ENSMUSG00000035914	2549.9141297795777	0.00994495573279949	0.025277662428400443	0.08277864148916325	0.9998116025914493	NS
Zfp654	ENSMUSG00000047141	1638.5528879905194	0.00994051525181062	0.025519159609756273	0.04816207716580509	0.9221077237114955	NS
Timp2	ENSMUSG00000017466	6719.123334267512	0.0099327726939977	0.025300029849042522	0.07956412519002141	0.9998116025914493	NS
Mlec	ENSMUSG00000048578	8267.084023626909	0.009913265873561184	0.02538253102337728	0.10487642748700803	0.9998116025914493	NS
Rmc1	ENSMUSG00000024410	1339.8787384612037	0.009885544145960405	0.025059330034563242	0.11129456935066485	0.9998116025914493	NS
Gna11	ENSMUSG00000034781	5516.981056499705	0.009875275350138994	0.02444363436948862	0.18988281846231755	0.9998116025914493	NS
Nos1	ENSMUSG00000029361	3631.5335159041497	0.009874746359520474	0.025712912627862444	0.018077834330396673	0.6913317800377604	NS
Rab35	ENSMUSG00000029518	4401.905985453601	0.009874416191374096	0.024748369832110394	0.15917780249681418	0.9998116025914493	NS
Mgat5b	ENSMUSG00000043857	5897.324657255295	0.009867893721294334	0.025238587695415187	0.07013011830560954	0.9770710433553276	NS
Elk3	ENSMUSG00000008398	985.0462294929431	0.009857944286502591	0.024872051855916302	0.13812834096078433	0.9998116025914493	NS
Ctnnbip1	ENSMUSG00000028988	3074.6665390735634	0.0098495661415431	0.024241523867278222	0.18378298919023367	0.9998116025914493	NS
Cdc73	ENSMUSG00000026361	3382.218126181463	0.009844021635471559	0.02501466668283025	0.1311139253088841	0.9998116025914493	NS
Cnot6	ENSMUSG00000020362	12297.020941230265	0.009836760678434368	0.02444445241409709	0.1984853209276922	0.9998116025914493	NS
Syp	ENSMUSG00000031144	5616.343929396422	0.009825898836112644	0.025258971347830325	0.07801618169528474	0.9973368816873384	NS
Brwd1	ENSMUSG00000022914	7855.867185871194	0.009818474502678486	0.025028359512259166	0.14209531491801305	0.9998116025914493	NS
Ehmt2	ENSMUSG00000013787	11971.785870409976	0.009809158479147425	0.024912115520215144	0.10059945329659167	0.9998116025914493	NS
Phlda1	ENSMUSG00000020205	493.8298135308484	0.009799167833182765	0.02568244287317049	0.01723700333482396	0.6913317800377604	NS
Rnf11	ENSMUSG00000028557	6387.556231277807	0.009778246080422418	0.0250384487066957	0.3778290356380514	0.9998116025914493	NS
Ankrd13a	ENSMUSG00000041870	3153.9455412742686	0.009777324098509899	0.024651619431095183	0.1600367878849577	0.9998116025914493	NS
Zfp703	ENSMUSG00000085795	2108.8503915419506	0.009772720701042008	0.0254251704125889	0.048843201672552315	0.9221077237114955	NS
Tnik	ENSMUSG00000027692	13730.222681192927	0.00974098883225869	0.024728428352829464	0.14615197183201745	0.9998116025914493	NS
Zfand5	ENSMUSG00000024750	6683.666873034274	0.009738888606749423	0.024503292181929922	0.17709789532691125	0.9998116025914493	NS
Galnt17	ENSMUSG00000034040	3690.035037696569	0.009736462071541042	0.025382283937775574	0.05706431013207011	0.9538791797481625	NS
Bcl9l	ENSMUSG00000063382	5608.969238154469	0.009732696564494598	0.025414663835294393	0.04354883574625837	0.9052433112311621	NS
Mef2a	ENSMUSG00000030557	3998.353641081555	0.009714654385732251	0.025373145071328453	0.5313890922304901	0.9998116025914493	NS
Scap	ENSMUSG00000032485	3375.8786611883456	0.009708615465238825	0.024784509328726632	0.14799497382746823	0.9998116025914493	NS
Pde1b	ENSMUSG00000022489	6920.376886867256	0.009699244250498625	0.025099971228606542	0.12185183469986335	0.9998116025914493	NS
Dstyk	ENSMUSG00000042046	1530.9417863453893	0.009698561043644378	0.025103153668946828	0.0951246937949754	0.9998116025914493	NS
Nav2	ENSMUSG00000052512	2703.1909944760364	0.009697429519217697	0.025632269791790594	0.015346978714066994	0.668814576246772	NS
Slc45a4	ENSMUSG00000079020	1914.2720741213986	0.00969100140779352	0.025249012642685774	0.07058566932069867	0.9770710433553276	NS
Naa30	ENSMUSG00000036282	3164.7869875054853	0.009686267566091774	0.02466692172164502	0.14773736364938583	0.9998116025914493	NS
Pex26	ENSMUSG00000067825	1330.6560564492702	0.009672708092120482	0.024701270721014967	0.1465506214550688	0.9998116025914493	NS
Drosha	ENSMUSG00000022191	8552.664432119736	0.009668160942664603	0.02508563339030463	0.1959765975478704	0.9998116025914493	NS
Rragc	ENSMUSG00000028646	2593.124071272349	0.009661994395031381	0.024679785713879947	0.15677669652670978	0.9998116025914493	NS
Shisa4	ENSMUSG00000041889	1025.944504783506	0.009661672109989198	0.024963816093673406	0.12799525360737457	0.9998116025914493	NS
Plekho2	ENSMUSG00000050721	510.7746851681694	0.009654512427497512	0.025113174614182356	0.0873610922811912	0.9998116025914493	NS
Samd14	ENSMUSG00000047181	13269.310212271474	0.009650136882390473	0.024698786591124216	0.1848252377630147	0.9998116025914493	NS
Ranbp9	ENSMUSG00000038546	3034.717297508804	0.009649813211326559	0.02478729561453797	0.14887227797740785	0.9998116025914493	NS
Lats2	ENSMUSG00000021959	500.6778634240044	0.009631791739083679	0.025154245113307175	0.07945687487575698	0.9998116025914493	NS
Cyld	ENSMUSG00000036712	1778.3257474503905	0.009600190089176655	0.02448596187978316	0.18737037536628975	0.9998116025914493	NS
Zcchc14	ENSMUSG00000061410	9962.855913864356	0.00960010729568827	0.025031245012974494	0.09715584880762723	0.9998116025914493	NS
Slf2	ENSMUSG00000036097	4806.413362586539	0.009583464850675539	0.02452776947913408	0.18012174683699	0.9998116025914493	NS
Smim13	ENSMUSG00000091264	2989.9038138303636	0.009579391773321396	0.0247740762766209	0.08858611283468211	0.9998116025914493	NS
Wasf3	ENSMUSG00000029636	3069.4395946294812	0.009574164549538104	0.024997888147101445	0.07069958430763966	0.9770710433553276	NS
Eif4e3	ENSMUSG00000093661	836.448853106001	0.00957035803876445	0.024783179857762825	0.11539613434465544	0.9998116025914493	NS
Igip	ENSMUSG00000110185	739.2433638682826	0.00956839661736755	0.025507676444932837	0.01820162270973601	0.6913317800377604	NS
Dlg4	ENSMUSG00000020886	12052.778024615398	0.009563928153664728	0.025147484075363033	0.108125705912316	0.9998116025914493	NS
Dip2c	ENSMUSG00000048264	4558.952998178001	0.009563168902653704	0.02501262890232892	0.2485938510392252	0.9998116025914493	NS
Tead3	ENSMUSG00000002249	766.6909763743769	0.009539814200027216	0.02534601126688461	0.05379507864673858	0.9446930185621288	NS
Cacul1	ENSMUSG00000033417	3418.731820047779	0.00953290579129779	0.024505837595605855	0.22719728002221729	0.9998116025914493	NS
Ftx	ENSMUSG00000086370	1136.339483659973	0.009524865473018751	0.025257028523923784	0.05163788905699887	0.9338015783732663	NS
Purb	ENSMUSG00000094483	4829.632187798612	0.009516367003189134	0.025264224933004484	0.036780672123327744	0.872432512651608	NS
Kcnj11	ENSMUSG00000096146	941.6301190297004	0.009510245515431205	0.025209693010708904	0.05977141605549389	0.9613845152244338	NS
Slc39a14	ENSMUSG00000022094	1201.8764104230827	0.009509199442592119	0.024866314962317802	0.11737831690877583	0.9998116025914493	NS
Zbtb33	ENSMUSG00000048047	4236.669250015808	0.009495899757733786	0.024533830896330686	0.9555172556398664	0.9998116025914493	NS
Prkcd	ENSMUSG00000021948	1466.3055876848427	0.00947283373950389	0.02443776992606958	0.15956643358032974	0.9998116025914493	NS
Htra1	ENSMUSG00000006205	2548.055401987257	0.009472081060623335	0.02554609947800904	0.01048477215039703	0.5815003675201892	NS
Rundc1	ENSMUSG00000035007	1841.5318519325533	0.00946819571037795	0.023960855691247892	0.5773348876460822	0.9998116025914493	NS
Fam131a	ENSMUSG00000050821	1979.7185117247411	0.00945132983540819	0.02463679633130552	0.15232222499797793	0.9998116025914493	NS
Arpc5	ENSMUSG00000008475	8404.264230023316	0.009445979975941269	0.02478070263161593	0.45804685169072246	0.9998116025914493	NS
Gigyf1	ENSMUSG00000029714	4808.594267218428	0.009441086447328844	0.02481390991651737	0.12420375626842582	0.9998116025914493	NS
Cpm	ENSMUSG00000020183	349.72595417304836	0.009415463866967306	0.02548118270311441	0.01366189538206168	0.6285897960861323	NS
Mosmo	ENSMUSG00000046096	2455.0266227049055	0.009409452151234605	0.024244563758506654	0.19547490478772026	0.9998116025914493	NS
Cacng4	ENSMUSG00000020723	6196.396835286699	0.009408770431752343	0.02517140860821173	0.03373252935084993	0.8473450078558568	NS
Fsd1	ENSMUSG00000011589	2073.7205630121452	0.009392292477618414	0.024822630651924502	0.12390855125095102	0.9998116025914493	NS
Tbc1d4	ENSMUSG00000033083	1253.52624163423	0.009382377569390456	0.02550513104244081	0.009384781995246587	0.5530246267198918	NS
Tmub1	ENSMUSG00000028958	575.4497778220457	0.009375504817804293	0.025022804341615103	0.0822773267690567	0.9998116025914493	NS
Dlg3	ENSMUSG00000000881	4519.246632245691	0.009375433628786265	0.023561682934019595	0.540744169794093	0.9998116025914493	NS
Ambra1	ENSMUSG00000040506	3905.754630777018	0.009373910495724535	0.02507022196623641	0.0803745611505255	0.9998116025914493	NS
Ncan	ENSMUSG00000002341	17248.408558190647	0.009364172535479356	0.024931991590271506	0.09669575157088368	0.9998116025914493	NS
Mdfi	ENSMUSG00000032717	191.08833944307582	0.009362374472401142	0.025400322880087894	0.019301282140442647	0.698460616930632	NS
Ttl	ENSMUSG00000027394	4554.469877133459	0.009357714826359931	0.02432594366127964	0.2680031308375538	0.9998116025914493	NS
Map2	ENSMUSG00000015222	62722.35776770072	0.009356151449889494	0.024909439865488176	0.7149499987902338	0.9998116025914493	NS
Cflar	ENSMUSG00000026031	1210.1892646009514	0.009351514376645876	0.025093879145267537	0.10976877310021384	0.9998116025914493	NS
Klf9	ENSMUSG00000033863	312.7234756184125	0.009350077832065583	0.025308225385728255	0.025426802257402105	0.7811462561023179	NS
Tbc1d10b	ENSMUSG00000042492	3641.01067373522	0.00933371620057925	0.024564592459581272	0.1460475815492153	0.9998116025914493	NS
Gxylt1	ENSMUSG00000036197	2267.1524359970504	0.00932938551845149	0.025124476739294705	0.061317885866298126	0.9686995572209363	NS
Inka2	ENSMUSG00000048458	642.6520262133009	0.009321506824136912	0.025319290060721974	0.02789085648202022	0.8120034161258172	NS
Otud7b	ENSMUSG00000038495	1814.3047550197527	0.009317992832441484	0.02461163401539411	0.12552555534240312	0.9998116025914493	NS
Tceal3	ENSMUSG00000044550	1458.3174748708818	0.009315491617120067	0.025321674410718246	0.02887986829399189	0.8191549772603439	NS
Marchf4	ENSMUSG00000039372	2754.4444299417423	0.009315367832709193	0.02516885568041145	0.04784375813726709	0.9221077237114955	NS
Znfx1	ENSMUSG00000039501	1631.6186530000919	0.00931427806147875	0.025260601703273523	0.040111829230441064	0.8866846583848451	NS
Lrrc58	ENSMUSG00000034158	7389.949965804065	0.009310781505000124	0.024579720368499768	0.14841106275054375	0.9998116025914493	NS
Dgkb	ENSMUSG00000036095	800.19627910248	0.009303061951373206	0.02527414765492982	0.03293597810424189	0.8470453479273163	NS
Tacr1	ENSMUSG00000030043	164.8773730527739	0.00929652565351046	0.025431720590814045	0.011624309610550446	0.5843066830510709	NS
Efr3b	ENSMUSG00000020658	7455.75895631003	0.009293339440283713	0.02507232871876329	0.06697105781663715	0.9724072938493126	NS
Plekha6	ENSMUSG00000041757	2660.10993577383	0.009285625746841244	0.025250624276000444	0.03591595452742988	0.865949528677061	NS
Uhrf1bp1l	ENSMUSG00000019951	3194.886940554096	0.009285093784452457	0.024531998994250393	0.1965230868592859	0.9998116025914493	NS
Vkorc1l1	ENSMUSG00000066735	3425.4447790329045	0.009283124507929051	0.024172981285946776	0.22544479344139443	0.9998116025914493	NS
Prpf40b	ENSMUSG00000023007	4395.628282062494	0.009282827621907491	0.02501612290016936	0.3372914522423713	0.9998116025914493	NS
Slc35e4	ENSMUSG00000048807	621.772308314507	0.00928165909082096	0.0248284012366571	0.10849041708901984	0.9998116025914493	NS
Wwc1	ENSMUSG00000018849	6663.986844688075	0.009258139407412309	0.02463934919100388	0.06293554738728764	0.9686995572209363	NS
Mical3	ENSMUSG00000051586	4215.983457835637	0.009247613838771386	0.02527143572523133	0.029957761069082538	0.8273672884730702	NS
Zfp652	ENSMUSG00000075595	5861.839675506208	0.009237109096243633	0.024733440810960232	0.09657147249649284	0.9998116025914493	NS
Kcnc3	ENSMUSG00000062785	732.049725526911	0.009220424167320738	0.025250292309308267	0.0253861494813988	0.7811462561023179	NS
Zmiz2	ENSMUSG00000041164	11685.278235335038	0.00920801475107502	0.024921085717590486	0.08683597736821573	0.9998116025914493	NS
Sox12	ENSMUSG00000051817	10143.717318672474	0.009196129186483019	0.024586501685490453	0.17098010237777153	0.9998116025914493	NS
Crat	ENSMUSG00000026853	1630.7539432245974	0.009164879208911018	0.024001236538995833	0.23395403174234347	0.9998116025914493	NS
Klf7	ENSMUSG00000025959	7117.389423691212	0.009159255352675892	0.025121764531507787	0.09339151574081611	0.9998116025914493	NS
mt-Co1	ENSMUSG00000064351	321955.0502269369	0.00915808972496881	0.024093136384518845	0.8375380251829552	0.9998116025914493	NS
Acp1	ENSMUSG00000044573	1913.6136652666285	0.009158055384223656	0.025384485076489167	0.007939671326902483	0.5071954097785618	NS
Nrip3	ENSMUSG00000034825	835.1802632911323	0.009154490262511417	0.025188115093640762	0.03658591245495026	0.872432512651608	NS
Zfp341	ENSMUSG00000059842	725.7875177520712	0.009154341461975489	0.02494742054866202	0.07720601543422416	0.9948931201489474	NS
Ccdc50	ENSMUSG00000038127	10781.896585050285	0.009152311393234136	0.024455623298751606	0.5042759522973462	0.9998116025914493	NS
Plekhm2	ENSMUSG00000028917	1942.5029179226844	0.009148143740694803	0.024622112713960753	0.10282708073124198	0.9998116025914493	NS
Pnpla6	ENSMUSG00000004565	2456.5691159924404	0.009143286620483849	0.024686101876403	0.12303728067285999	0.9998116025914493	NS
Hspa4l	ENSMUSG00000025757	1360.972954613448	0.009129290621926347	0.0250170139286898	0.06289242639230733	0.9686995572209363	NS
Rab11fip5	ENSMUSG00000051343	2555.360036841193	0.009126680758599877	0.02493744801595568	0.06779014246873098	0.9742441489185449	NS
Pkn1	ENSMUSG00000057672	2962.3915709582507	0.009117669246448008	0.024547321144036616	0.1529426874592461	0.9998116025914493	NS
Rras2	ENSMUSG00000055723	1625.6567221307641	0.009112958498969734	0.0245419294293735	0.13800261880510306	0.9998116025914493	NS
Zdhhc5	ENSMUSG00000034075	2750.418213582342	0.009102518210776888	0.024567291981206524	0.1419384614842693	0.9998116025914493	NS
Sh3kbp1	ENSMUSG00000040990	4707.298931838619	0.009086792093961531	0.023791943681142794	0.2442187568926086	0.9998116025914493	NS
Srgap2	ENSMUSG00000026425	9715.74930589581	0.009061470907484334	0.024527931060653138	0.14202778165218025	0.9998116025914493	NS
Creb3l2	ENSMUSG00000038648	930.0155593527877	0.009057020513291396	0.024904035791504898	0.07765943370722692	0.9960841231714364	NS
Hnrnpul2	ENSMUSG00000071659	16210.508638942614	0.00905701582524672	0.024189316514343105	0.09924995426682086	0.9998116025914493	NS
Trim27	ENSMUSG00000021326	2435.4924458232435	0.009047633801060046	0.024378207218841513	0.2768118521337216	0.9998116025914493	NS
Tmem201	ENSMUSG00000044700	2715.394674002868	0.009043456982867298	0.024163322426518957	0.178770961552121	0.9998116025914493	NS
Samd5	ENSMUSG00000060487	686.3922245147768	0.009041118264288224	0.02514004721916078	0.03297228161558254	0.8470453479273163	NS
Tmem50a	ENSMUSG00000028822	3335.469531745878	0.009036666589938434	0.024108825063415128	0.11003868671377896	0.9998116025914493	NS
Dcp2	ENSMUSG00000024472	4111.005496069308	0.00903405986778537	0.024677948312340985	0.12429319524034242	0.9998116025914493	NS
Capn2	ENSMUSG00000026509	4372.920071640168	0.00903248039469589	0.024225925372812998	0.17287512330559673	0.9998116025914493	NS
Slc36a1	ENSMUSG00000020261	1067.3549450730413	0.009029387002966202	0.02473108280407449	0.10364757631404939	0.9998116025914493	NS
Ephb3	ENSMUSG00000005958	1420.5177495429414	0.009023645851662092	0.02529320142842254	0.00988095133917492	0.5745812310397785	NS
Casc3	ENSMUSG00000078676	6291.933720511016	0.009016720634242605	0.024699740855442753	0.10544563004672756	0.9998116025914493	NS
Bcl7c	ENSMUSG00000030814	657.406147296731	0.00901381184429232	0.024848714098256338	0.08438923684158149	0.9998116025914493	NS
Zfp282	ENSMUSG00000025821	3660.5380082131283	0.008987542282829051	0.024013992265864773	0.2330596968132288	0.9998116025914493	NS
Ank2	ENSMUSG00000032826	16850.830677415914	0.008986870035980829	0.02534119690695421	0.13006497932703717	0.9998116025914493	NS
Fam172a	ENSMUSG00000064138	3818.923573660524	0.00898363023579805	0.023286937060778033	0.25754640915087856	0.9998116025914493	NS
Foxk2	ENSMUSG00000039275	7466.919799099555	0.008978299570454353	0.024495713688225777	0.3234448503512579	0.9998116025914493	NS
Agap1	ENSMUSG00000055013	9314.080422294204	0.008978279436553981	0.025036258911153127	0.04593317712799981	0.910551279703879	NS
Scn2b	ENSMUSG00000070304	498.1637378743465	0.008970627255430767	0.02514414439388117	0.018143571552778414	0.6913317800377604	NS
Rbfox3	ENSMUSG00000025576	3337.984575760773	0.008957855639578299	0.024913138667990838	0.058625898637798726	0.9606365651140865	NS
Pip5k1c	ENSMUSG00000034902	9325.416372771097	0.00895321091284087	0.024410555875431544	0.16081037487136413	0.9998116025914493	NS
Mxi1	ENSMUSG00000025025	3405.133633091268	0.008943190433363836	0.024238750856250445	0.19699258942912115	0.9998116025914493	NS
Arhgef25	ENSMUSG00000019467	5392.760542080487	0.00890921313533768	0.024532683004497	0.13154003589420232	0.9998116025914493	NS
Fads2	ENSMUSG00000024665	14236.245854886109	0.008890258883315806	0.022782297316817617	0.29011285346278065	0.9998116025914493	NS
Pip4k2b	ENSMUSG00000018547	10720.865583050754	0.008889845379348152	0.02467037147622814	0.2494102790612387	0.9998116025914493	NS
Trim67	ENSMUSG00000036913	7728.0541120804855	0.008889601035423779	0.025170216831596624	0.11671894372535178	0.9998116025914493	NS
Purg	ENSMUSG00000049184	1563.3722974143504	0.008883484047445085	0.024878065048982902	0.0642055350001024	0.9686995572209363	NS
Dnal1	ENSMUSG00000042523	3193.0131906273964	0.00887314026048215	0.02423723738721413	0.1942629519390995	0.9998116025914493	NS
Fut9	ENSMUSG00000055373	4628.103638943102	0.008869411037088288	0.025067667582932322	0.030461313178404746	0.8360359665490189	NS
Vat1	ENSMUSG00000034993	6710.564146214769	0.008865982372745263	0.02463284756327264	0.11743066841865915	0.9998116025914493	NS
Nab1	ENSMUSG00000002881	2002.8864960185736	0.00885440463143066	0.024275318399884227	0.17432480368338932	0.9998116025914493	NS
Ppp2r2a	ENSMUSG00000022052	4358.440082156951	0.008851879432113156	0.024291468422787545	0.16669628899163888	0.9998116025914493	NS
Prkd1	ENSMUSG00000002688	1497.9581641472646	0.008842221738741976	0.024836646112845903	0.07256411987213558	0.9787274405520172	NS
Dtx4	ENSMUSG00000039982	3797.671810641719	0.008840640570350495	0.024878697139752985	0.06539550108251777	0.971848582843971	NS
H2-Ke6	ENSMUSG00000073422	155.05675822166597	0.008837442302317778	0.02516384749135677	0.012949280280946801	0.613740189487713	NS
Socs7	ENSMUSG00000038485	7149.2686165005225	0.008822105187212987	0.02420610903096106	0.13868993934933213	0.9998116025914493	NS
Tmem63b	ENSMUSG00000036026	5509.251251964666	0.008821556834860573	0.02448794161653776	0.10907527233953307	0.9998116025914493	NS
Tmem132b	ENSMUSG00000070498	6699.919974051883	0.008821228164715448	0.024911584660789503	0.055310230250985075	0.9506290958041244	NS
Hpca	ENSMUSG00000028785	2555.9510867106997	0.00880786014690735	0.02495968198953843	0.03172448211229843	0.8383403612385434	NS
Ino80e	ENSMUSG00000030689	1520.1710223180678	0.008805553717279507	0.024371686145750162	0.15654625504102312	0.9998116025914493	NS
Ttbk1	ENSMUSG00000015599	4117.188014897879	0.008795541581254116	0.024982915493634985	0.039085746703276004	0.885913534331467	NS
Ctdspl	ENSMUSG00000047409	870.807223793707	0.008791770441812301	0.02432378901940798	0.1651414983152031	0.9998116025914493	NS
Stc2	ENSMUSG00000020303	329.10737131368745	0.008786353255027888	0.02494345839073998	0.06995272530559876	0.9770710433553276	NS
Cdc42ep1	ENSMUSG00000049521	434.64525563874037	0.008784498745800128	0.025126220680652685	0.011920783781666501	0.5843066830510709	NS
Plcb3	ENSMUSG00000024960	1141.8321443785023	0.008783212480551103	0.02435409084247237	0.15795711250944147	0.9998116025914493	NS
Tiam1	ENSMUSG00000002489	1955.3124058758617	0.008782304562887628	0.02499469922369827	0.03513584124567282	0.8575402051089517	NS
C2cd2	ENSMUSG00000045975	753.4920980641941	0.00876709993511134	0.024338048423923463	0.16211682061508256	0.9998116025914493	NS
Kcnab2	ENSMUSG00000028931	1031.3961939223934	0.008758998639140064	0.02474255707364311	0.05770959136292779	0.9573429602553024	NS
C1ql1	ENSMUSG00000045532	138.4526074219367	0.008748032248584173	0.025175483407065342	0.006399250912805378	0.4696790862308837	NS
Nyap2	ENSMUSG00000054976	2042.6803081024955	0.008744440996391748	0.024922993387943695	0.05674604377888189	0.9538791797481625	NS
Tsc22d2	ENSMUSG00000027806	2495.2933577555286	0.008739558905047198	0.024694295380385752	0.09183710946910238	0.9998116025914493	NS
P2rx4	ENSMUSG00000029470	223.8853118965233	0.008728909076485514	0.02482420958116546	0.06572575782692668	0.9724072938493126	NS
Flvcr1	ENSMUSG00000066595	1129.5139553965787	0.008723259135270127	0.024044228759102514	0.20363818828408717	0.9998116025914493	NS
Ppp1r1a	ENSMUSG00000022490	2063.9149862087497	0.008715795919598252	0.024479084786727882	0.13259707414645094	0.9998116025914493	NS
Sema4b	ENSMUSG00000030539	2058.0333850570664	0.008707586757073331	0.024228387860175327	0.17318372153010828	0.9998116025914493	NS
Sh2b2	ENSMUSG00000005057	1200.360199634474	0.008686878492753004	0.024520682482839777	0.10658606169876532	0.9998116025914493	NS
Adgrl1	ENSMUSG00000013033	18153.470056406182	0.008684363946161499	0.024903667604927515	0.04400364580176221	0.9052433112311621	NS
Nectin1	ENSMUSG00000032012	1526.9137227511414	0.008684242978282153	0.025014336224056084	0.020953777138334406	0.7239020245335204	NS
Spry4	ENSMUSG00000024427	324.09738098861493	0.008682048490409924	0.02513849699606216	0.006481847857124339	0.47215493285937105	NS
Galnt15	ENSMUSG00000021903	294.4245681622826	0.00868033335232504	0.025073115505890427	0.01294062634047124	0.613740189487713	NS
Foxo1	ENSMUSG00000044167	1486.0192763984844	0.008678165600587642	0.024417772156842904	0.13900521286821524	0.9998116025914493	NS
Tgfb3	ENSMUSG00000021253	571.7544873403247	0.008674646180666637	0.024883663217994206	0.04673724750417251	0.9123491565495643	NS
Ralbp1	ENSMUSG00000024096	3386.4500910336205	0.0086740920700351	0.022977999638414563	0.22751514497892106	0.9998116025914493	NS
Nhlh2	ENSMUSG00000048540	4519.504952211457	0.008664025513920542	0.02456892069234412	0.11375025069106029	0.9998116025914493	NS
Ilrun	ENSMUSG00000056692	4930.344214421615	0.008660896240058353	0.02353774818799515	0.28777479404676665	0.9998116025914493	NS
Map3k1	ENSMUSG00000021754	1137.5826517283422	0.008658432011562836	0.024838688204702242	0.05462448857241983	0.9471826149862791	NS
Tmem65	ENSMUSG00000062373	3349.345138550401	0.00865115082568341	0.024581182252831263	0.09853832157100278	0.9998116025914493	NS
Limk1	ENSMUSG00000029674	4313.446160797325	0.008646946103192079	0.024774330309011598	0.04591089395839273	0.910551279703879	NS
Syngr1	ENSMUSG00000022415	3483.802788962523	0.008639835771803396	0.024895265927212987	0.04398545007108642	0.9052433112311621	NS
Cnih4	ENSMUSG00000062169	2053.33642971509	0.008634806308037627	0.0235037483287657	0.25316572250411107	0.9998116025914493	NS
Crip2	ENSMUSG00000006356	7342.471368593376	0.008631920534766899	0.02440940268834597	0.1321527703128782	0.9998116025914493	NS
Arhgef40	ENSMUSG00000004562	3372.6807004894413	0.008631016475280319	0.024868402158648523	0.046171986445061666	0.910551279703879	NS
Epb41l3	ENSMUSG00000024044	5032.0034569455875	0.008612259393655635	0.02390210082089288	0.27353971937835503	0.9998116025914493	NS
Nfe2l1	ENSMUSG00000038615	7577.615501473724	0.008611288188800035	0.02383122488236306	0.23573758517093138	0.9998116025914493	NS
Tacc2	ENSMUSG00000030852	5782.357523197465	0.008602287029228675	0.024273443470000405	0.16618014798253294	0.9998116025914493	NS
Donson	ENSMUSG00000022960	1280.8161286144632	0.008580451400927617	0.023979489747392148	0.22757332400699526	0.9998116025914493	NS
3110006O06Rik	ENSMUSG00000114649	285.13090917951314	0.008568514528462466	0.025084213207539972	0.00550872888124678	0.4410935423990456	NS
Elovl6	ENSMUSG00000041220	4554.511721466768	0.008567561406339203	0.02429384943337849	0.17172661335286052	0.9998116025914493	NS
Zfp383	ENSMUSG00000099689	2101.9016922045976	0.008559426081003019	0.024398669972643252	0.14616053620181954	0.9998116025914493	NS
Hdac9	ENSMUSG00000004698	2258.508764409906	0.00855225136449733	0.02433309215658887	0.18266010091498897	0.9998116025914493	NS
Pxn	ENSMUSG00000029528	2719.469258553891	0.00853951766509911	0.02420103582575551	0.17595927980886186	0.9998116025914493	NS
Bahd1	ENSMUSG00000040007	2286.7213020055196	0.008526825809703566	0.024697178075813377	0.047157138573443766	0.9171044341706313	NS
Fam43a	ENSMUSG00000046546	324.72835603907583	0.008520839147702988	0.024757865270231574	0.0582122734501023	0.9588492485551603	NS
Scrt1	ENSMUSG00000048385	3012.7884193703285	0.008519609313204628	0.024425081298357746	0.12277339950737008	0.9998116025914493	NS
Sos1	ENSMUSG00000024241	4576.894620692179	0.00851737396777792	0.024535730842606716	0.10423350302660225	0.9998116025914493	NS
Cdk6	ENSMUSG00000040274	3271.0025038247677	0.008517242579637246	0.024896452304217113	0.029536946683424978	0.8223255352799506	NS
Sez6l2	ENSMUSG00000030683	3922.817750555704	0.008514559324242712	0.024644333720847983	0.04529828920998677	0.9101881402707184	NS
Gna12	ENSMUSG00000000149	8618.39375054839	0.008512189336442414	0.023653486881302917	0.2489457747261601	0.9998116025914493	NS
Synpo	ENSMUSG00000043079	224.8984016293571	0.008510337524433201	0.024960460069679762	0.013004559327477135	0.6146277179691721	NS
Pgp	ENSMUSG00000043445	1554.6770783178129	0.008509665780174515	0.024385758872326035	0.13681512101648144	0.9998116025914493	NS
Bcorl1	ENSMUSG00000036959	2301.1246002697544	0.008506147828671238	0.02491900893297179	0.02451209429294372	0.7742085008867792	NS
Ncam1	ENSMUSG00000039542	22797.65577177191	0.00850607760546689	0.024743917943506073	0.06356708279786155	0.9686995572209363	NS
Bri3bp	ENSMUSG00000037905	4395.998493989406	0.008497752110384029	0.024096768920791066	0.18350190011550901	0.9998116025914493	NS
Ppp4r2	ENSMUSG00000052144	4622.800579610714	0.008496500241620485	0.02309574391525896	0.287640680293541	0.9998116025914493	NS
Itga9	ENSMUSG00000039115	369.7175964528574	0.008495058805329218	0.024918914219673332	0.024583895875017452	0.7742085008867792	NS
Sema4f	ENSMUSG00000000627	1492.5828514742739	0.008494877853592908	0.024755613036499428	0.05929976639065521	0.9607442015407089	NS
Klhdc3	ENSMUSG00000063576	6503.775901000526	0.008493784319406778	0.024249774931335014	0.3167713467147676	0.9998116025914493	NS
Mier1	ENSMUSG00000028522	3264.5619843945433	0.008493421427412266	0.023817591206526576	0.2396539301781969	0.9998116025914493	NS
2310022A10Rik	ENSMUSG00000049643	1342.6720475728416	0.008492618262801824	0.024025008975723707	0.19607415804715028	0.9998116025914493	NS
B3glct	ENSMUSG00000051950	2723.1296930465187	0.008462072824427246	0.024447465343393184	0.1285373063536728	0.9998116025914493	NS
Sf3a2	ENSMUSG00000020211	2055.493880209049	0.008451167915308682	0.024702338419015195	0.06387393960192285	0.9686995572209363	NS
Pura	ENSMUSG00000043991	1738.968328227483	0.008445702709986595	0.024539096160380053	0.09969494560963163	0.9998116025914493	NS
Usp7	ENSMUSG00000022710	11069.229587531687	0.008441819323881189	0.023346317169932743	0.2837833415615938	0.9998116025914493	NS
Kdm2a	ENSMUSG00000054611	6856.068017757433	0.008439290667484558	0.02465938209931559	0.07238483629881245	0.9781214553276505	NS
Nacad	ENSMUSG00000041073	4347.104370145033	0.00843618624313485	0.024626271148533618	0.07931301164561662	0.9998116025914493	NS
Kctd12	ENSMUSG00000098557	6970.703503005399	0.008430891545916596	0.024800191702456238	0.04718891185396324	0.9171044341706313	NS
Atp8b2	ENSMUSG00000060671	3065.7855221934915	0.008424499590481947	0.024130968013345352	0.17934933283768031	0.9998116025914493	NS
Plppr2	ENSMUSG00000040563	3949.1006840359846	0.008419703004252424	0.024564960428063356	0.0955108921803803	0.9998116025914493	NS
Lmf2	ENSMUSG00000022614	1512.7488101624126	0.008408719903489372	0.024340924959394418	0.1387675444285283	0.9998116025914493	NS
Pelp1	ENSMUSG00000018921	2748.253721066731	0.00840234822158764	0.024254999018693862	0.15694431436048656	0.9998116025914493	NS
Trim39	ENSMUSG00000045409	2114.627896720063	0.008398131248206169	0.023984887637765562	0.20699310148094865	0.9998116025914493	NS
Ogfrl1	ENSMUSG00000026158	1771.0965800038812	0.008394475983114245	0.024422266364939844	0.12377570092120763	0.9998116025914493	NS
Mmd	ENSMUSG00000003948	3946.0726894472564	0.00838358657099591	0.024423086801358428	0.12190790731317151	0.9998116025914493	NS
Ybx3	ENSMUSG00000030189	3248.63765855591	0.008380847205079187	0.024589729505576252	0.08338855139118034	0.9998116025914493	NS
Neurl4	ENSMUSG00000047284	7438.826534599616	0.008378837831918277	0.024069311497225958	0.27518115126686393	0.9998116025914493	NS
Prkx	ENSMUSG00000035725	2822.9729447409313	0.0083778368550310265	0.02300297978050817	0.24467063695693148	0.9998116025914493	NS
S1pr3	ENSMUSG00000067586	1350.966347497858	0.008372103248828864	0.02468878247652162	0.03619759725373167	0.8690183506263532	NS
Gtf2ird1	ENSMUSG00000023079	2599.4297330671534	0.008369146832797311	0.022974550997941982	0.32496103444943786	0.9998116025914493	NS
Cnot6l	ENSMUSG00000034724	2812.9139710333748	0.008366690439976343	0.024657134930370462	0.03142562373748316	0.8383403612385434	NS
Fgd1	ENSMUSG00000025265	1586.8247674332351	0.008363293412262046	0.024713297862063086	0.053052879720539944	0.9406051226124171	NS
Gga1	ENSMUSG00000033128	3516.600178961779	0.008353966204041283	0.024146177501553765	0.17170686470190402	0.9998116025914493	NS
Rragb	ENSMUSG00000041658	1758.7420493912525	0.008343595320831591	0.02437166769795657	0.3919660529070167	0.9998116025914493	NS
Ddi2	ENSMUSG00000078515	3280.0219943044185	0.008327769766056438	0.024469641671569946	0.09837883624134139	0.9998116025914493	NS
Samd1	ENSMUSG00000079003	1644.62954736829	0.008322504556489073	0.024234724720224234	0.1448898943037272	0.9998116025914493	NS
Pkp4	ENSMUSG00000026991	4523.258552829629	0.008319029937129924	0.024301985989255113	0.12598812740975437	0.9998116025914493	NS
Pggt1b	ENSMUSG00000024477	2614.6907582442295	0.008313970421662743	0.023775239648938497	0.2372730265634973	0.9998116025914493	NS
Nova2	ENSMUSG00000030411	9332.90304285902	0.008303587490154741	0.024773487938989647	0.029767218097136068	0.8262464982906572	NS
Kdm2b	ENSMUSG00000029475	5263.2540057879305	0.008302237931030654	0.02414892039954636	0.15017671186329498	0.9998116025914493	NS
Cotl1	ENSMUSG00000031827	9699.142115166484	0.00829412905965746	0.024491315837094803	0.12611808899574514	0.9998116025914493	NS
Slc8a2	ENSMUSG00000030376	2982.4198352412513	0.00826831173167799	0.024300800453269083	0.19688481815554346	0.9998116025914493	NS
Fam118a	ENSMUSG00000022434	1530.3448731150502	0.008267178393761817	0.0241166851473522	0.17564919063234738	0.9998116025914493	NS
Zfp938	ENSMUSG00000062931	713.9323446662069	0.008267056751552416	0.02406159551834608	0.16329630120369998	0.9998116025914493	NS
Ercc4	ENSMUSG00000022545	927.8816643390928	0.008256394116663702	0.023738387848788903	0.2523575799116017	0.9998116025914493	NS
St6galnac4	ENSMUSG00000079442	845.052705311724	0.008244596613095966	0.02410752572837897	0.16794377598575802	0.9998116025914493	NS
Smarcc2	ENSMUSG00000025369	29299.225649214473	0.008244081307663567	0.023867961252318246	0.7095325109402522	0.9998116025914493	NS
Srcin1	ENSMUSG00000038453	7695.76280082398	0.008237817482371785	0.02455202887133935	0.07568296480395853	0.9872780302273261	NS
Kcnj3	ENSMUSG00000026824	1443.2041783906666	0.008234650523947113	0.02418728328291033	0.14865047508512527	0.9998116025914493	NS
Cdh4	ENSMUSG00000000305	4681.0896017659925	0.008229879793862697	0.024721596597722984	0.03641708366692142	0.8714398555214778	NS
Shb	ENSMUSG00000044813	2131.224346517559	0.008229273745146209	0.024377548495350003	0.11612964400432381	0.9998116025914493	NS
Dpysl3	ENSMUSG00000024501	116912.63952767878	0.008226526350664943	0.024308943880076928	0.8160678608609653	0.9998116025914493	NS
Gjc1	ENSMUSG00000034520	2530.1676344825637	0.008207486095300814	0.024318164531922683	0.1294199756956079	0.9998116025914493	NS
Pla2g15	ENSMUSG00000031903	851.9932102565588	0.008204762252231396	0.024136502225847872	0.1682225245762293	0.9998116025914493	NS
Kantr	ENSMUSG00000087403	1259.314782752141	0.008185706198667538	0.02416061294283162	0.15299550841215648	0.9998116025914493	NS
Amer2	ENSMUSG00000021986	7859.737007798839	0.008184941864000107	0.024403925859644036	0.11011890193615971	0.9998116025914493	NS
Mepce	ENSMUSG00000029726	2559.1709226692674	0.008184550601813768	0.024268842714245537	0.12596175021801	0.9998116025914493	NS
Ccdc82	ENSMUSG00000079084	880.6534516999933	0.008177344360886933	0.02397510077606896	0.19744470577862233	0.9998116025914493	NS
Ctps2	ENSMUSG00000031360	2399.1267302162996	0.008163357050332255	0.022827287346041506	0.3368808075141447	0.9998116025914493	NS
Cbll1	ENSMUSG00000020659	1726.52711896374	0.008148846224800256	0.02389663438984814	0.23511639140126134	0.9998116025914493	NS
Sdc3	ENSMUSG00000025743	16473.88726519065	0.008140551364528254	0.024541926002565568	0.16810239808389937	0.9998116025914493	NS
Borcs6	ENSMUSG00000045176	412.85890050706286	0.008139195061171051	0.02444431923314584	0.09402472628529841	0.9998116025914493	NS
Rybp	ENSMUSG00000072872	2026.7090776520383	0.008134253258353643	0.024374086149213454	0.11035667559963394	0.9998116025914493	NS
1810013L24Rik	ENSMUSG00000022507	3645.0278064034387	0.008127573817804622	0.024136133361722316	0.17337028591601097	0.9998116025914493	NS
Mid1ip1	ENSMUSG00000008035	3236.551660573402	0.008121100749783844	0.024222153147025895	0.09274017633688839	0.9998116025914493	NS
Slc44a5	ENSMUSG00000028360	2940.331565044823	0.008118502533293163	0.02408797768010439	0.16324088184615002	0.9998116025914493	NS
Mgat3	ENSMUSG00000042428	3724.2729421203403	0.008117532996510995	0.024201837426942298	0.14377451390243445	0.9998116025914493	NS
Fgfr1	ENSMUSG00000031565	13517.633313464174	0.008106928203708317	0.02413059788091271	0.14677168227476417	0.9998116025914493	NS
Mul1	ENSMUSG00000041241	1413.0911983281685	0.008104244710923447	0.02323696849263062	0.31972212688779267	0.9998116025914493	NS
Csnk2b	ENSMUSG00000024387	4190.5276875180225	0.008097464476478631	0.024336615349229197	0.690216579825803	0.9998116025914493	NS
Stimate	ENSMUSG00000006526	916.1187729447284	0.00809534780243154	0.02409991102658537	0.16805813421154192	0.9998116025914493	NS
Col18a1	ENSMUSG00000001435	2017.5388633678792	0.008078152854036166	0.024680472840545222	0.0322943789212996	0.8441029735941886	NS
Bmp2k	ENSMUSG00000034663	920.6192676608969	0.008070119941401242	0.02416003476164827	0.1538226071124873	0.9998116025914493	NS
Stxbp1	ENSMUSG00000026797	11858.33309106369	0.008068927461361265	0.024270310203716592	0.13689764876929045	0.9998116025914493	NS
Mdga1	ENSMUSG00000043557	7448.437727866189	0.00806561793884961	0.024631127150517736	0.034861798429915575	0.8566142287224181	NS
Zfp942	ENSMUSG00000071267	1431.3969962904848	0.00806390998547026	0.023747697047430218	0.23049057956667357	0.9998116025914493	NS
Ppp2r2c	ENSMUSG00000029120	6081.791127680691	0.008041874646398491	0.02451961496391018	0.06575234357994	0.9724072938493126	NS
Gatad2b	ENSMUSG00000042390	8349.284152522112	0.008028853063567902	0.02444639957154423	0.06608726340687504	0.9724072938493126	NS
Ina	ENSMUSG00000034336	22119.072266830004	0.008028316371210691	0.024257524578119583	0.1293636878488009	0.9998116025914493	NS
Tyro3	ENSMUSG00000027298	2318.677579282631	0.008028041691275741	0.02430483209628795	0.11788719830576487	0.9998116025914493	NS
Adcy7	ENSMUSG00000031659	241.83269982313033	0.008022912463459582	0.024586227111776517	0.04686190534320283	0.9129436419060069	NS
Gal3st3	ENSMUSG00000047658	886.2134605026264	0.008006304433877077	0.023966788105709912	0.19001114840564104	0.9998116025914493	NS
Tram2	ENSMUSG00000041779	686.7177076961668	0.00800426309564734	0.02447723446871931	0.06905888200517636	0.9770710433553276	NS
Rgs19	ENSMUSG00000002458	919.5768714942183	0.008002959732262362	0.023835836202599815	0.2143813819009097	0.9998116025914493	NS
Smox	ENSMUSG00000027333	2380.754517766819	0.007999246619522712	0.024280560008633358	0.1231668397993429	0.9998116025914493	NS
Ppard	ENSMUSG00000002250	719.4561835375204	0.007987965305614051	0.024369858115892595	0.09724481446520714	0.9998116025914493	NS
Proser1	ENSMUSG00000049504	2624.8598942173503	0.007984515717390214	0.024322633862561012	0.11057470588086034	0.9998116025914493	NS
AU020206	ENSMUSG00000097415	939.9190833191934	0.007979940421424882	0.024763546665080502	0.007565380538242804	0.50193588054219	NS
Gpc1	ENSMUSG00000034220	9332.778398536739	0.007977626905902492	0.024238017521696218	0.11593947990103891	0.9998116025914493	NS
Dyrk3	ENSMUSG00000016526	905.7762501649444	0.007969044334718112	0.023716160352948847	0.23193853279329468	0.9998116025914493	NS
Btbd3	ENSMUSG00000062098	2821.98374487947	0.007968304856898312	0.024218065705199427	0.13395438322514744	0.9998116025914493	NS
Panx2	ENSMUSG00000058441	571.751466345919	0.007968196447917597	0.024606321203029233	0.025124746183387753	0.7801251848481262	NS
Fam117b	ENSMUSG00000041040	5748.606032044635	0.007965239878853997	0.024359868339886955	0.09460865939132045	0.9998116025914493	NS
Scg3	ENSMUSG00000032181	8427.286722854802	0.007963523664622595	0.02384130634323309	0.3422487389655561	0.9998116025914493	NS
A330093E20Rik	ENSMUSG00000098284	128.540250818524	0.007963358661003185	0.02461418686859076	0.03379072623026441	0.8473450078558568	NS
Dnajc21	ENSMUSG00000044224	1124.0931549986274	0.007958735246982061	0.023730391772082922	0.23075416815415822	0.9998116025914493	NS
Irgq	ENSMUSG00000041037	7194.172168235973	0.007953331995574797	0.024166882440901764	0.1447108432641692	0.9998116025914493	NS
D10Wsu102e	ENSMUSG00000020255	3987.3885968404143	0.007945943185554883	0.022830432273378727	0.3236173723820054	0.9998116025914493	NS
Pitpnm2	ENSMUSG00000029406	4488.911236353899	0.007942857169084197	0.024459755624015003	0.07065530802363061	0.9770710433553276	NS
Spred2	ENSMUSG00000045671	2603.553241876104	0.007942820067008147	0.024379723832210518	0.09151820491370015	0.9998116025914493	NS
Zfp574	ENSMUSG00000045252	1689.4417824760744	0.00793689683675564	0.024334000819537616	0.10253113731831759	0.9998116025914493	NS
Ric1	ENSMUSG00000038658	3158.541909283563	0.007922989674459504	0.023821730874791013	0.2161572269835652	0.9998116025914493	NS
Ccdc116	ENSMUSG00000022768	104.82065998754247	0.007920504417913433	0.024700677736248823	0.017530056169728414	0.6913317800377604	NS
Tspan18	ENSMUSG00000027217	4460.853038960212	0.007908255705422952	0.024328441526910695	0.10140003229023077	0.9998116025914493	NS
Tma7	ENSMUSG00000091537	1894.2779281234793	0.00790212462729009	0.02416013028150915	0.140534393844458	0.9998116025914493	NS
Senp2	ENSMUSG00000022855	3710.586643822767	0.007900502239326661	0.023363266311966117	0.28475508188833704	0.9998116025914493	NS
Cdr2l	ENSMUSG00000050910	2368.774026463094	0.007891583176446776	0.02280872272612506	0.3434581221653503	0.9998116025914493	NS
Cask	ENSMUSG00000031012	6373.933668161483	0.007867178275066944	0.024025065290151817	0.16692941351946547	0.9998116025914493	NS
Zfp592	ENSMUSG00000005621	2269.811321858485	0.007866067182658781	0.024460154267204163	0.06147700724059527	0.9686995572209363	NS
Minar2	ENSMUSG00000050875	3214.4086646947717	0.00786605917646091	0.024361939012085852	0.0885064224799134	0.9998116025914493	NS
Pik3r2	ENSMUSG00000031834	3761.8112644968933	0.007855160808622617	0.023816854015259847	0.17729314677137983	0.9998116025914493	NS
Gabarapl1	ENSMUSG00000030161	7461.009609915521	0.007847256980944387	0.023341869565490433	0.30976206611868523	0.9998116025914493	NS
Trim62	ENSMUSG00000041000	734.5045896475523	0.007838023845562696	0.024457464880555616	0.05181901766643244	0.9338015783732663	NS
Spire2	ENSMUSG00000010154	1133.4877069035522	0.007836907522158725	0.02383419972756069	0.21099324755698728	0.9998116025914493	NS
Csf1	ENSMUSG00000014599	630.7124666323241	0.007830076861577679	0.024239609710247523	0.11906337846501028	0.9998116025914493	NS
Maz	ENSMUSG00000030678	13030.458561069736	0.007825436540695039	0.024221221940644473	0.5618320793792094	0.9998116025914493	NS
CT010467.1	ENSMUSG00000106106	173064.9717596243	0.007821550151953101	0.02462597704746937	0.017465019806875984	0.6913317800377604	NS
Acsl4	ENSMUSG00000031278	1269.4038971149653	0.007805078570608384	0.024214509124848498	0.12135480358478717	0.9998116025914493	NS
Fam222b	ENSMUSG00000037750	1541.5181185821405	0.007783844983884134	0.02417986972948626	0.11945123743430436	0.9998116025914493	NS
Slc25a22	ENSMUSG00000019082	3440.6112650375244	0.007783575051807228	0.023901974812879513	0.21590460110396695	0.9998116025914493	NS
Cmip	ENSMUSG00000034390	4650.100213383834	0.007767703390046603	0.024435748361509375	0.057926993803210314	0.9588492485551603	NS
Agfg2	ENSMUSG00000029722	1054.267920922813	0.007766309004487972	0.023804280186340593	0.2070375975138255	0.9998116025914493	NS
G6pc3	ENSMUSG00000034793	697.9328091473543	0.007763872697861174	0.02354754965435716	0.2563606817017731	0.9998116025914493	NS
Zfp7	ENSMUSG00000033669	1021.7008945597485	0.00775636760375938	0.023815438172235262	0.2135208951497582	0.9998116025914493	NS
Fbxl16	ENSMUSG00000025738	3610.2755890468616	0.007755717651579858	0.023652970401829756	0.2752048260826237	0.9998116025914493	NS
Ccdc177	ENSMUSG00000062961	2019.4654004671706	0.007755609808429751	0.023703989458238362	0.2291669770437806	0.9998116025914493	NS
D17H6S53E	ENSMUSG00000043311	492.1473044319105	0.0077517187579584776	0.024085824921151005	0.14955785863839358	0.9998116025914493	NS
Tmem200c	ENSMUSG00000095407	252.31696081679348	0.00775010701174241	0.024542275053678553	0.028289526585220097	0.8139332590230622	NS
Gm20570	ENSMUSG00000118164	88.15591441767674	0.007740916994574035	0.024644396423051742	0.007636526495889838	0.5026278771958576	NS
Col12a1	ENSMUSG00000032332	2468.9213220754264	0.007724153832644323	0.024623579205117537	0.00907923241151708	0.5498556895493062	NS
Spryd3	ENSMUSG00000036966	1884.1188237245578	0.007721718519250557	0.023983494469066113	0.1650230670661512	0.9998116025914493	NS
Draxin	ENSMUSG00000029005	21903.787886248556	0.0077177448172336275	0.024354440155803868	0.07496672852442635	0.9869723595877135	NS
Tmem38a	ENSMUSG00000031791	719.9184716933643	0.0077173395086320255	0.02376617307664145	0.22215702745371665	0.9998116025914493	NS
Ppp3ca	ENSMUSG00000028161	9430.794126452714	0.0077159515297970755	0.024270192046081163	0.09987526098463165	0.9998116025914493	NS
Pofut1	ENSMUSG00000046020	2871.1279482799728	0.007704134366190519	0.02394483267285994	0.18174568985882197	0.9998116025914493	NS
Pwwp2a	ENSMUSG00000044950	1225.052357783648	0.00769122456320457	0.023315292328273594	0.29043657271732753	0.9998116025914493	NS
St3gal4	ENSMUSG00000032038	798.183168939244	0.0076778812178443425	0.023521280951970744	0.2647197897226341	0.9998116025914493	NS
Mllt6	ENSMUSG00000038437	7255.2411906396	0.007677800591668782	0.02374180719864187	0.21752943858217044	0.9998116025914493	NS
Dcaf5	ENSMUSG00000049106	5924.444419829457	0.007677473820846996	0.023634262886533666	0.70263268842561	0.9998116025914493	NS
Ino80d	ENSMUSG00000040865	2658.917902237117	0.007676107869196301	0.02444220685578055	0.050589344129988494	0.9310472512908219	NS
Pacsin2	ENSMUSG00000016664	1441.2190970102556	0.007669639115065177	0.023972740064990065	0.17036788626535787	0.9998116025914493	NS
Atn1	ENSMUSG00000004263	558.4550663648674	0.0076658294328129165	0.02448830470066639	0.032385770339912315	0.8441029735941886	NS
Scmh1	ENSMUSG00000000085	2169.1057921506645	0.007655172662853924	0.024070602699195275	0.13284122409465265	0.9998116025914493	NS
N4bp1	ENSMUSG00000031652	3297.2230807503856	0.007655047077630531	0.023923081761982903	0.18094699687749263	0.9998116025914493	NS
Ctnnd2	ENSMUSG00000022240	7891.779526443341	0.00765457428037416	0.023937951494430405	0.17767573541872592	0.9998116025914493	NS
Tmem170b	ENSMUSG00000087370	4274.579526092736	0.007654488077310056	0.024042736867652965	0.14044894274589767	0.9998116025914493	NS
Ccdc9	ENSMUSG00000041375	2163.5539206138023	0.0076524791997357525	0.02375001413048967	0.21705454497163768	0.9998116025914493	NS
Slc9a1	ENSMUSG00000028854	1519.892181365656	0.007650134910167062	0.02356725974606934	0.2481663172178868	0.9998116025914493	NS
Fbxo44	ENSMUSG00000029001	1022.3010898461097	0.007644105809665078	0.023557773388829875	0.30613970181647987	0.9998116025914493	NS
Syt7	ENSMUSG00000024743	4369.220816511126	0.007631985508525432	0.024323948979589796	0.07048241719651378	0.9770710433553276	NS
Adarb1	ENSMUSG00000020262	1512.4940403039623	0.007631734938173741	0.023990228823817614	0.1356884110689379	0.9998116025914493	NS
Aoc2	ENSMUSG00000078651	412.7471681799657	0.0076260458324852514	0.024413859542128186	0.04750099720000904	0.9207339290158305	NS
Evl	ENSMUSG00000021262	10024.905217385973	0.00762510597550006	0.024133069929296414	0.12710335830913377	0.9998116025914493	NS
Nhs	ENSMUSG00000059493	510.40317840828527	0.007617988342412445	0.024463432407206994	0.023327543132997914	0.7593559311035027	NS
Ahcyl1	ENSMUSG00000027893	11530.566808432272	0.007616643189251864	0.021906752925431434	0.4020311745640168	0.9998116025914493	NS
Acbd3	ENSMUSG00000026499	2755.00783523924	0.007614692793915935	0.02248626596236105	0.40769944029081856	0.9998116025914493	NS
Stard10	ENSMUSG00000030688	506.6919389707314	0.007604835032893653	0.02404125129689333	0.17747258609094138	0.9998116025914493	NS
Rnf187	ENSMUSG00000020496	11213.154101162429	0.007602802673017086	0.023757315260271496	0.1696664515555912	0.9998116025914493	NS
Dhcr24	ENSMUSG00000034926	5259.717052640697	0.00760268844891937	0.023453284332173183	0.2500978930651813	0.9998116025914493	NS
Ddah1	ENSMUSG00000028194	8092.874980547107	0.007602355983051463	0.02377212775866079	0.22158839391756485	0.9998116025914493	NS
Osbpl3	ENSMUSG00000029822	766.0107249290561	0.007600838306491603	0.02414292462737425	0.12212968623092495	0.9998116025914493	NS
Tbc1d16	ENSMUSG00000039976	16389.659411892597	0.007583350062681408	0.02417624165685018	0.11141098672964704	0.9998116025914493	NS
Slain1	ENSMUSG00000055717	2866.2656462046625	0.007581845348099238	0.023704922065646544	0.21376063500838036	0.9998116025914493	NS
Bend3	ENSMUSG00000038214	2074.3096690717352	0.007581528243652749	0.02376285400644799	0.24063115209854866	0.9998116025914493	NS
Evi5l	ENSMUSG00000011832	5355.897036441745	0.007568572027712586	0.02381698559662897	0.19470391177358123	0.9998116025914493	NS
Mmp24	ENSMUSG00000027612	5010.28251401667	0.007562593991383537	0.02389414901574102	0.17993673726827672	0.9998116025914493	NS
Ahi1	ENSMUSG00000019986	8381.910404123453	0.007559443870244624	0.024064126006940884	0.18565453317228423	0.9998116025914493	NS
Mlxip	ENSMUSG00000038342	3865.8364560827745	0.0075527047971672544	0.02426823922447879	0.08154262437413813	0.9998116025914493	NS
Lrrc75a	ENSMUSG00000046417	706.5986768914785	0.00754637421155226	0.023605837182988653	0.23043463228000782	0.9998116025914493	NS
Nup50	ENSMUSG00000016619	4035.1527061226043	0.007537132975336321	0.02398943941136771	0.16005817537593603	0.9998116025914493	NS
Zfp160	ENSMUSG00000067942	2429.1301303686532	0.007516570259976996	0.02295448875633787	0.348677432547802	0.9998116025914493	NS
Slc4a3	ENSMUSG00000006576	2468.1918271775107	0.0075153849184571245	0.024309795737223437	0.06491975174294665	0.9686995572209363	NS
Arhgef10	ENSMUSG00000071176	972.6502739593583	0.007513206790930692	0.024304502365839715	0.06619823122018886	0.9724072938493126	NS
Net1	ENSMUSG00000021215	836.8660050848256	0.0075112237503257035	0.024062383038399	0.1363947705893196	0.9998116025914493	NS
Gpr26	ENSMUSG00000040125	1821.1983213858573	0.007510857969900543	0.02448441700260981	0.018255231107676326	0.6913317800377604	NS
Dynll2	ENSMUSG00000020483	17546.231676315605	0.007507578851709061	0.0242089327051756	0.09425833769914464	0.9998116025914493	NS
Axin1	ENSMUSG00000024182	3036.8797138061827	0.007503583932151247	0.023375376853672008	0.32846682614008327	0.9998116025914493	NS
Vegfb	ENSMUSG00000024962	958.9497244345464	0.007500754472764663	0.024005268544906942	0.14347072525766055	0.9998116025914493	NS
St6galnac6	ENSMUSG00000026811	844.4326622539222	0.0074933760190606605	0.023918609607714813	0.1721078356565313	0.9998116025914493	NS
Farp1	ENSMUSG00000025555	4703.374853991273	0.007491466030700478	0.024328508501470957	0.056569000725192185	0.9538791797481625	NS
Rilpl1	ENSMUSG00000029392	738.3374645437035	0.0074849440659451386	0.024082641231904615	0.11418453816429992	0.9998116025914493	NS
Ehbp1	ENSMUSG00000042302	4807.282905871353	0.0074831084822099365	0.023252846691159117	0.5138093885285913	0.9998116025914493	NS
Il3ra	ENSMUSG00000068758	116.49043596615384	0.0074771066913172125	0.024506952218608824	0.010050753885492118	0.5768452210478145	NS
Rnf157	ENSMUSG00000052949	4761.104135515802	0.007469202359042451	0.02391713710151634	0.1710616990067944	0.9998116025914493	NS
Mbnl2	ENSMUSG00000022139	1884.063370006878	0.00746591694228636	0.02391879785102043	0.17040296581754263	0.9998116025914493	NS
Ptpre	ENSMUSG00000041836	456.44984572352615	0.007460696423464665	0.0243899240805636	0.03581602744254357	0.865949528677061	NS
Rasa2	ENSMUSG00000032413	1303.476491411468	0.007456749685232555	0.023695789565623078	0.2229095916324595	0.9998116025914493	NS
Zfp319	ENSMUSG00000046556	3839.6730731785447	0.007452419583674934	0.023874420422427333	0.17633158700491983	0.9998116025914493	NS
Rbm33	ENSMUSG00000048271	7621.1585684279535	0.00744947754555827	0.024228232778039697	0.43319297248601624	0.9998116025914493	NS
Myl6b	ENSMUSG00000039824	843.951023232259	0.00744473598241146	0.0241466102472973	0.10604809058428347	0.9998116025914493	NS
Setx	ENSMUSG00000043535	8108.174674493917	0.0074444248414809394	0.023772639110698258	0.20415326113276244	0.9998116025914493	NS
Arap2	ENSMUSG00000037999	339.4657711315441	0.007426257752701734	0.024308673204796478	0.055685927795413794	0.9506290958041244	NS
Cav1	ENSMUSG00000007655	1907.0835461720517	0.007424208228643263	0.02427495678474912	0.06473432493001888	0.9686995572209363	NS
Rcn3	ENSMUSG00000019539	1218.5838015243712	0.007422894401141109	0.02426617152333501	0.06719473909710721	0.9742441489185449	NS
Zfp398	ENSMUSG00000062519	2457.843224143821	0.007422801377966047	0.024052928356033104	0.17491659188305214	0.9998116025914493	NS
Dpysl5	ENSMUSG00000029168	37702.910943112875	0.007418344355369391	0.023926191223080352	0.15420737748034274	0.9998116025914493	NS
Arl13b	ENSMUSG00000022911	1489.7574253873597	0.007417751280396878	0.023384740448245823	0.3172033146682361	0.9998116025914493	NS
Bcl7a	ENSMUSG00000029438	13878.49355070182	0.007417419830867558	0.023608015703096254	0.18494053703129457	0.9998116025914493	NS
Tceal5	ENSMUSG00000054034	863.2265270602484	0.007412367211337348	0.02416179878635881	0.09820686503617933	0.9998116025914493	NS
Sec63	ENSMUSG00000019802	7673.615606094859	0.007409942935779329	0.02296493749455782	0.33091675348881994	0.9998116025914493	NS
Septin5	ENSMUSG00000072214	2815.848533217669	0.007409481661980745	0.023845141450679005	0.16939509223746405	0.9998116025914493	NS
Tpcn1	ENSMUSG00000032741	2509.377538819567	0.007400473848077007	0.024104124544076757	0.11367158040686273	0.9998116025914493	NS
Scd2	ENSMUSG00000025203	51135.82642665756	0.007390297421582908	0.023339607932653744	0.1613402108000653	0.9998116025914493	NS
Flywch1	ENSMUSG00000040097	3005.329968830851	0.007382859670318626	0.02388795336710457	0.18587333268237974	0.9998116025914493	NS
Map7d2	ENSMUSG00000041020	1244.7740668948443	0.0073805701854821135	0.024225520622598442	0.06892351818830277	0.9770710433553276	NS
Gdpd5	ENSMUSG00000035314	2472.682117067902	0.007378261205128058	0.02403680979506601	0.1871916770059127	0.9998116025914493	NS
Mxd1	ENSMUSG00000001156	1354.0994566834083	0.0073765777761943905	0.023230533017091902	0.2992722103463817	0.9998116025914493	NS
Syt11	ENSMUSG00000068923	23680.54659595792	0.007374320811329136	0.023499051395206784	0.3137237315386086	0.9998116025914493	NS
Scara3	ENSMUSG00000034463	813.5163541425479	0.007373054418907242	0.02380553584288111	0.19214632021511724	0.9998116025914493	NS
Mmp15	ENSMUSG00000031790	2825.0467562936456	0.007368799167290681	0.024260878109197997	0.06135127216523361	0.9686995572209363	NS
Zfp658	ENSMUSG00000056592	1147.1976917558995	0.007367330799683974	0.02391788453281081	0.14472687823870545	0.9998116025914493	NS
2510002D24Rik	ENSMUSG00000071632	382.66486801876283	0.007365903426888556	0.023987156876083528	0.1554896443603773	0.9998116025914493	NS
Lsm11	ENSMUSG00000044847	2306.8012688708386	0.007365136353409915	0.024144587417651405	0.10266163909031904	0.9998116025914493	NS
Slc6a6	ENSMUSG00000030096	5518.609807450174	0.007362030188682432	0.024001461822421216	0.13974891606115358	0.9998116025914493	NS
Crtc1	ENSMUSG00000003575	4102.00309313662	0.007358857110364109	0.024050954496509763	0.12770482868205496	0.9998116025914493	NS
Plat	ENSMUSG00000031538	1385.147305874812	0.007352351844493657	0.023711807975609626	0.21052232011962335	0.9998116025914493	NS
Zfp623	ENSMUSG00000050846	1384.8771125028136	0.007345327722881664	0.023449824740983956	0.26702648167899873	0.9998116025914493	NS
Cers4	ENSMUSG00000008206	3326.954219809596	0.007329970184753935	0.023856147454001466	0.1757016526758925	0.9998116025914493	NS
Tbc1d22b	ENSMUSG00000042203	2159.078412008208	0.007325091875610867	0.02366321317436429	0.22445593950715095	0.9998116025914493	NS
Psd3	ENSMUSG00000030465	3521.5858773371174	0.007321350389258102	0.024249726012657322	0.06327590587015688	0.9686995572209363	NS
Setd7	ENSMUSG00000037111	4036.51547386427	0.007320504073086144	0.024128571224560903	0.09842551566249211	0.9998116025914493	NS
Nf2	ENSMUSG00000009073	11896.536641169268	0.0073190613668955426	0.023372857004499467	0.19502847138652446	0.9998116025914493	NS
Josd1	ENSMUSG00000022426	2415.3292017599165	0.007318690423167002	0.023768491437013258	0.20992486940362365	0.9998116025914493	NS
Picalm	ENSMUSG00000039361	12778.833955553242	0.007317771876316758	0.022610927792820243	0.40712417033132675	0.9998116025914493	NS
Bcl2	ENSMUSG00000057329	2334.1153571310783	0.007298985481502427	0.024051910938164025	0.12000323348857624	0.9998116025914493	NS
Pygo1	ENSMUSG00000034910	5702.402335891556	0.007293297344612064	0.023610997376993622	0.2224051610129216	0.9998116025914493	NS
Sec24a	ENSMUSG00000036391	1532.2606325980198	0.007287720081869866	0.023837392328920688	0.18006396640451275	0.9998116025914493	NS
Fmnl2	ENSMUSG00000036053	9162.408999619152	0.007285509626192369	0.023644147296763205	0.20202298075288863	0.9998116025914493	NS
Lrp10	ENSMUSG00000022175	2069.2949180737437	0.007283656801475341	0.02334800669905343	0.279299250381915	0.9998116025914493	NS
Ntrk3	ENSMUSG00000059146	10828.240615887247	0.007281995451066481	0.024185040257457265	0.08223028104408216	0.9998116025914493	NS
Zfp30	ENSMUSG00000047473	1332.1584649615006	0.007281657623268365	0.02375715455397606	0.19985972221622142	0.9998116025914493	NS
Sdk1	ENSMUSG00000039683	809.700864471834	0.00726923224062051	0.024280630724034157	0.04368152869650352	0.9052433112311621	NS
Lrrc8d	ENSMUSG00000046079	3545.585203196435	0.00726754087022615	0.02344444482637838	0.2858112120226467	0.9998116025914493	NS
Prkca	ENSMUSG00000050965	2890.1992635491324	0.007256171244567241	0.0242768981971153	0.043733492735811244	0.9052433112311621	NS
Stk10	ENSMUSG00000020272	389.34247899371417	0.007251198147127342	0.024119109437553105	0.09382243419761895	0.9998116025914493	NS
Gpr173	ENSMUSG00000056679	2004.65947219255	0.0072486969257213926	0.023308649450866956	0.287361464499439	0.9998116025914493	NS
Rasl11b	ENSMUSG00000049907	1245.3025368825818	0.007246527474061574	0.024256028183620448	0.09924825100669084	0.9998116025914493	NS
Zfp318	ENSMUSG00000015597	4415.215690955178	0.007244216052867682	0.02373108337180506	0.18636888249925163	0.9998116025914493	NS
Cdc42bpg	ENSMUSG00000024769	404.6176509288543	0.007244183347211043	0.023989267910076634	0.13380663957665145	0.9998116025914493	NS
Mettl1	ENSMUSG00000006732	578.9867256560818	0.007242853254256163	0.023888998898995276	0.15983911529546974	0.9998116025914493	NS
Ncdn	ENSMUSG00000028833	5109.135172717289	0.00724209447275528	0.023889469989105645	0.15270127107205672	0.9998116025914493	NS
Dkk3	ENSMUSG00000030772	3249.94681811428	0.007239115539673222	0.02382648557323612	0.1785480393796998	0.9998116025914493	NS
Retreg2	ENSMUSG00000049339	4860.32183119692	0.007238462283272488	0.023487814812502155	0.4987286777668008	0.9998116025914493	NS
Rtn4rl2	ENSMUSG00000050896	794.8512377626059	0.0072374843846574905	0.024193535247502763	0.06697347588740592	0.9724072938493126	NS
Kif5a	ENSMUSG00000074657	17460.83930313799	0.007234489774969093	0.024018489841155503	0.8793485647826708	0.9998116025914493	NS
Mtss1	ENSMUSG00000022353	14762.036372051494	0.007230505397155304	0.023836063567480435	0.3006573389116242	0.9998116025914493	NS
Agbl5	ENSMUSG00000029165	2002.5208757746047	0.007227095817062083	0.02344167743827203	0.2463419227538812	0.9998116025914493	NS
Zfp704	ENSMUSG00000040209	7235.167532967862	0.007221322380043736	0.02423282254275544	0.0533087907961202	0.9406051226124171	NS
Mcl1	ENSMUSG00000038612	9208.86879723088	0.007217642215237524	0.0229578297079567	0.24836851988888145	0.9998116025914493	NS
Upf1	ENSMUSG00000058301	3737.127177371183	0.007214930569491967	0.02401459193679312	0.09680604752623098	0.9998116025914493	NS
Mtmr11	ENSMUSG00000045934	197.30793605604438	0.007204435663295858	0.024084805097387915	0.05137285718006548	0.9338015783732663	NS
Jph3	ENSMUSG00000025318	2314.6241093480094	0.007199952232353411	0.024083082079809203	0.10004239188134266	0.9998116025914493	NS
Caskin1	ENSMUSG00000033597	3008.4227722546343	0.007199466713143174	0.024157028045718176	0.07544405243699033	0.9872780302273261	NS
Map3k10	ENSMUSG00000040390	3715.997720829723	0.007197416122752815	0.023788508409856794	0.17369959957688977	0.9998116025914493	NS
Foxk1	ENSMUSG00000056493	2832.372576160823	0.0071952199221337575	0.02411243856716033	0.08970706895083108	0.9998116025914493	NS
Kras	ENSMUSG00000030265	6897.379271819272	0.007193161423021	0.023759643141079492	0.19348916167740624	0.9998116025914493	NS
Ppm1m	ENSMUSG00000020253	272.8354157727153	0.007192981218566877	0.024041312711928053	0.1107540534359995	0.9998116025914493	NS
Pan3	ENSMUSG00000029647	3673.367545072303	0.007176448124622681	0.02377458506156157	0.19602762513630637	0.9998116025914493	NS
Map3k20	ENSMUSG00000004085	809.0636995275845	0.007173209106584762	0.024243312332734964	0.04417400252387767	0.9052433112311621	NS
Abhd8	ENSMUSG00000007950	3212.9867686749526	0.007170975994037729	0.023515885310317883	0.40653704818610054	0.9998116025914493	NS
Itm2c	ENSMUSG00000026223	5054.338865272889	0.0071639252435829566	0.023836274265055496	0.23255960000883433	0.9998116025914493	NS
Pcdh1	ENSMUSG00000051375	2065.0889212352804	0.007161347040848218	0.024375282651153938	0.009055558723611303	0.5498556895493062	NS
Lurap1	ENSMUSG00000028701	300.3594508226089	0.0071586015072759145	0.02382282019924346	0.17785421515361738	0.9998116025914493	NS
Cdc42	ENSMUSG00000006699	24408.05283740748	0.007155514561718292	0.022577594471767992	0.9067352250360907	0.9998116025914493	NS
Pmepa1	ENSMUSG00000038400	1688.6558144906467	0.007152372034117369	0.023994095372220317	0.12580197371874258	0.9998116025914493	NS
Kirrel	ENSMUSG00000041734	1594.1760553936726	0.007149340215590162	0.024261190839303507	0.019967048225832517	0.7073670098734893	NS
Gpsm1	ENSMUSG00000026930	4795.133920282488	0.007142953127629044	0.02377672667402295	0.17401550783474606	0.9998116025914493	NS
Tmem126b	ENSMUSG00000030614	920.4525289881467	0.007142560360090934	0.02338042415973242	0.2723100486423799	0.9998116025914493	NS
Ppp1r37	ENSMUSG00000051403	3872.399788692425	0.0071424599292378415	0.02346010663493702	0.317152918486705	0.9998116025914493	NS
Ifnar1	ENSMUSG00000022967	5374.840110480033	0.007141305170245907	0.022463537007884168	0.3860357454647403	0.9998116025914493	NS
Nop16	ENSMUSG00000025869	1725.0113683276693	0.007120265529027191	0.023606977307821218	0.22662827153698373	0.9998116025914493	NS
Kin	ENSMUSG00000037262	1437.6972825896917	0.0071178655330991995	0.02340458628932107	0.2686690117287346	0.9998116025914493	NS
Rmi1	ENSMUSG00000035367	603.7553786974357	0.007116385348693275	0.02328968815922854	0.2896017591113256	0.9998116025914493	NS
Clip3	ENSMUSG00000013921	20501.301222644317	0.007108761977113108	0.024027208179151056	0.10832365028755209	0.9998116025914493	NS
Mfhas1	ENSMUSG00000070056	1775.1994738028563	0.007103154460730144	0.023960549133297867	0.06385238218033343	0.9686995572209363	NS
Cenpk	ENSMUSG00000021714	436.74122983661704	0.007095803910564116	0.02414289743283338	0.06707654479077897	0.9732060372903079	NS
Mark4	ENSMUSG00000030397	3278.7318245250012	0.007092192930274465	0.023965018657129022	0.09536546539860614	0.9998116025914493	NS
Gm12940	ENSMUSG00000085334	760.3954605478707	0.0070797423442894945	0.02422106217583051	0.03919113393490182	0.885913534331467	NS
Samd8	ENSMUSG00000021770	5663.522539061313	0.007078096479420373	0.023373251351834656	0.2796136744623257	0.9998116025914493	NS
Zfp365	ENSMUSG00000037855	231.32267253797534	0.0070771851733714055	0.024158002615203778	0.040260639390417484	0.8884376234719856	NS
Rab10	ENSMUSG00000020671	12606.025324046104	0.00707649762253415	0.022297993816681665	0.43774431182602913	0.9998116025914493	NS
Stx1b	ENSMUSG00000030806	5973.792703539488	0.0070645683111070934	0.02394312288476266	0.1341719565196607	0.9998116025914493	NS
Asns	ENSMUSG00000029752	1545.5024299131069	0.0070576479086192166	0.024040805074804127	0.10735346151015339	0.9998116025914493	NS
Arhgap17	ENSMUSG00000030766	947.4013449116425	0.007040602133396367	0.023866024375305286	0.15475052631477398	0.9998116025914493	NS
Ephb4	ENSMUSG00000029710	1431.5701085179287	0.007036355421840844	0.024173226104982078	0.054524682339728146	0.9461964362876131	NS
Ehbp1l1	ENSMUSG00000024937	1037.3920056131533	0.007034368199658747	0.023842443541606487	0.16650547722254677	0.9998116025914493	NS
Herpud2	ENSMUSG00000008429	1658.4535263182224	0.007030152184758953	0.023124425130941546	0.3149477578399964	0.9998116025914493	NS
Pcyox1l	ENSMUSG00000024579	1230.8660085636016	0.007026676873647933	0.023682457093958706	0.2018572193436474	0.9998116025914493	NS
Ncoa1	ENSMUSG00000020647	5521.325313382918	0.007024530898962672	0.023877597807193437	0.14812917585129204	0.9998116025914493	NS
Cracr2b	ENSMUSG00000048200	96.5907551704996	0.007021092056289346	0.024214535216115923	0.03361939874259093	0.8473450078558568	NS
Ubxn7	ENSMUSG00000053774	7484.240856763622	0.007018095682568187	0.023665337175390745	0.251650542953077	0.9998116025914493	NS
Pithd1	ENSMUSG00000028669	1093.0011723718678	0.00701475287459771	0.023624081268280247	0.21775213578192587	0.9998116025914493	NS
Nxpe3	ENSMUSG00000075033	826.5889244243033	0.007013339028522436	0.023843334991094756	0.15861397761504809	0.9998116025914493	NS
Gabre	ENSMUSG00000031340	92.86354964145038	0.007007119909398358	0.024240165371245834	0.02427948597194731	0.7732030532302859	NS
Nectin3	ENSMUSG00000022656	3530.521116807917	0.00700338091892023	0.023498896774924997	0.23800946044326324	0.9998116025914493	NS
Lingo1	ENSMUSG00000049556	4024.247037086099	0.006998124700826868	0.024068439156705878	0.07761071821471797	0.9960841231714364	NS
Gm45629	ENSMUSG00000110010	226.73148202909874	0.006997018776091602	0.02395041833076821	0.12250536354840849	0.9998116025914493	NS
Lingo3	ENSMUSG00000051067	202.89221074362075	0.006994514229261106	0.024214332269895483	0.030763847859585757	0.8383403612385434	NS
Inpp1	ENSMUSG00000026102	954.3453085809847	0.006992526367884813	0.023817333887777355	0.1760422620997579	0.9998116025914493	NS
Dedd	ENSMUSG00000013973	514.26212767804	0.006991240372235227	0.02362649576546724	0.21657377527464483	0.9998116025914493	NS
Gnaq	ENSMUSG00000024639	14726.20639726479	0.006987430811622649	0.023660542290967406	0.2172788112740847	0.9998116025914493	NS
Hmces	ENSMUSG00000030060	1291.16187940422	0.0069677709982402585	0.023586997788213715	0.2197895896247802	0.9998116025914493	NS
Fam76a	ENSMUSG00000028878	1904.2845289675477	0.006964279725672617	0.023096149688748565	0.31011474593127336	0.9998116025914493	NS
Pdap1	ENSMUSG00000029623	9679.800654700026	0.006964028990130374	0.023635674945164158	0.25030754231612523	0.9998116025914493	NS
2510039O18Rik	ENSMUSG00000044496	1573.6071062430933	0.006963234478645237	0.02329922613486396	0.28308615858781966	0.9998116025914493	NS
Mgat5	ENSMUSG00000036155	5007.321073279593	0.006963095777762819	0.02385969458835051	0.14839962944024435	0.9998116025914493	NS
Phf12	ENSMUSG00000037791	4198.892701165896	0.006956770600690349	0.023685625973606062	0.19663851445862224	0.9998116025914493	NS
Ankrd52	ENSMUSG00000014498	4385.766666628963	0.00695539306870819	0.024068186727225268	0.07590359378038775	0.9879569886403754	NS
Pitpnc1	ENSMUSG00000040430	4236.366044701835	0.006955307480098738	0.02384387518254614	0.15823084722252556	0.9998116025914493	NS
Klhl8	ENSMUSG00000029312	2487.4306789628113	0.006953309310363527	0.023305887262037046	0.2926085214223917	0.9998116025914493	NS
Srgap3	ENSMUSG00000030257	20356.29072406624	0.0069527939187645936	0.023898375944865193	0.13496408733531842	0.9998116025914493	NS
Pacs1	ENSMUSG00000024855	3845.491240012104	0.006950335909485282	0.02375093446102635	0.1803276011908176	0.9998116025914493	NS
Phf23	ENSMUSG00000018572	3620.7258294529283	0.006936678502772835	0.02380887102333265	0.16199252286835483	0.9998116025914493	NS
Snx12	ENSMUSG00000046032	3516.19868530674	0.00692577046145803	0.022708720148809154	0.37288695018631485	0.9998116025914493	NS
Kif1a	ENSMUSG00000014602	30093.148522885964	0.00692452224771917	0.024117725174205025	0.3808207059397853	0.9998116025914493	NS
Arsi	ENSMUSG00000036412	171.7423083643251	0.006923203046111676	0.024141631715392076	0.04523109608948309	0.9101881402707184	NS
Cyp46a1	ENSMUSG00000021259	883.5340509791163	0.0069231708858986845	0.024061287397368226	0.07316163280988766	0.9791202803977981	NS
Bex1	ENSMUSG00000050071	2575.887008077862	0.0069221002906450545	0.02362991500392549	0.2122833096999053	0.9998116025914493	NS
Wscd2	ENSMUSG00000063430	348.0293423765175	0.006911845923079699	0.02425246628835966	0.009433751139716487	0.5539229705246368	NS
BC024978	ENSMUSG00000078786	756.9199562718143	0.006909485755868814	0.023877096736051557	0.4223615349245985	0.9998116025914493	NS
Tnrc6c	ENSMUSG00000025571	8673.262345857014	0.00689929179901788	0.02389426336025481	0.11245337292191375	0.9998116025914493	NS
Prdm4	ENSMUSG00000035529	3609.0643690968604	0.006890781284830648	0.02243255010909697	0.39932795407890287	0.9998116025914493	NS
Mtf1	ENSMUSG00000028890	1464.4177422499822	0.006871224300614643	0.023447053747959096	0.25801459751675526	0.9998116025914493	NS
Gls	ENSMUSG00000026103	7484.415159817975	0.006870612327252242	0.02338259093799278	0.3148907910648313	0.9998116025914493	NS
Zfp944	ENSMUSG00000033972	1049.4053285382042	0.006870305044943532	0.023311345684871514	0.2816942226017822	0.9998116025914493	NS
Irs2	ENSMUSG00000038894	2623.5085798549612	0.006868907574454808	0.023856901331923332	0.14327780557989014	0.9998116025914493	NS
Ttc9	ENSMUSG00000042734	3816.8770315312177	0.0068684674315724	0.023716689530146672	0.18147091200470822	0.9998116025914493	NS
Nrxn1	ENSMUSG00000024109	6656.570298495981	0.006853494252465001	0.024004998531502827	0.11721949334842527	0.9998116025914493	NS
Mapt	ENSMUSG00000018411	52969.75517991792	0.006847186837055827	0.02404678407867707	0.2662440888895231	0.9998116025914493	NS
Frat2	ENSMUSG00000047604	1247.5574349261494	0.006846174949975508	0.023656606864542285	0.19985390415087992	0.9998116025914493	NS
Lman2l	ENSMUSG00000001143	2397.256845042681	0.006844139954113454	0.023642261812715004	0.20644142168131438	0.9998116025914493	NS
P4ha3	ENSMUSG00000051048	185.20834326221248	0.006841990208658908	0.024222661723286028	0.01194352960427877	0.5843066830510709	NS
Tnk2	ENSMUSG00000022791	4278.577904986096	0.006841550294981379	0.023722342485142378	0.18103067380987736	0.9998116025914493	NS
Impdh1	ENSMUSG00000003500	1835.6036599917816	0.006839402378461987	0.023591898219098843	0.21240837680758837	0.9998116025914493	NS
Sstr3	ENSMUSG00000044933	387.02465817947865	0.006829917529166588	0.02390552657594096	0.11971635023777649	0.9998116025914493	NS
Enkd1	ENSMUSG00000013155	656.308487450281	0.006825875112424603	0.023827293986572705	0.1388207145941657	0.9998116025914493	NS
Ube2e2	ENSMUSG00000058317	1828.8150287398018	0.006825195653825582	0.02361382619975692	0.20890156345669	0.9998116025914493	NS
Kcnip3	ENSMUSG00000079056	2479.997508269509	0.006824426617754146	0.02367340683183329	0.18734199693026088	0.9998116025914493	NS
Mon1b	ENSMUSG00000078908	2608.5455062732713	0.006821114758969187	0.023061262604061696	0.3374956866291161	0.9998116025914493	NS
Eif1	ENSMUSG00000035530	8859.44099804959	0.006814566808119318	0.023541569537033496	0.22928782025105995	0.9998116025914493	NS
Naf1	ENSMUSG00000014907	759.1901976887332	0.006812873403902486	0.02307533881414308	0.3223215764118922	0.9998116025914493	NS
Adamts18	ENSMUSG00000053399	1777.8890944921495	0.006808455332960182	0.023807020756509964	0.15712391716842494	0.9998116025914493	NS
Gmcl1	ENSMUSG00000001157	2882.5607407233338	0.006807874141251015	0.022986659921890633	0.3290999154803837	0.9998116025914493	NS
Gnas	ENSMUSG00000027523	7088.535087900286	0.006805693364303393	0.023679405909366107	0.19794149587387697	0.9998116025914493	NS
Eif3j1	ENSMUSG00000027236	696.751645513718	0.006802302897493993	0.02344651854459848	0.2523823532725297	0.9998116025914493	NS
Rarg	ENSMUSG00000001288	402.1886218467929	0.006791869719952658	0.023994174804047103	0.08214709360345979	0.9998116025914493	NS
Rgs9bp	ENSMUSG00000056043	103.8532665040528	0.006787407780449822	0.02406987389969617	0.04110435780735808	0.8960415595146936	NS
Elovl4	ENSMUSG00000032262	2160.352866906242	0.006785996637671704	0.023235475690981628	0.28916779896166095	0.9998116025914493	NS
Syngr3	ENSMUSG00000007021	1940.0165341503778	0.006785027960023472	0.023969358022482287	0.08537833031401754	0.9998116025914493	NS
Pxylp1	ENSMUSG00000043587	1250.8884909782485	0.006783707122380639	0.023689339273957163	0.7069628335149846	0.9998116025914493	NS
Nfib	ENSMUSG00000008575	70556.96317969888	0.006775896032699785	0.023979347037476277	0.08813824580693427	0.9998116025914493	NS
Wdtc1	ENSMUSG00000037622	3549.365370171822	0.006772459094049135	0.023244981842108065	0.293004396995051	0.9998116025914493	NS
Gm34220	ENSMUSG00000114045	183.6483719596306	0.0067716728857301805	0.023872388191648938	0.12523153055359565	0.9998116025914493	NS
Bcat1	ENSMUSG00000030268	5044.672432521446	0.006762701209327075	0.022615749420420283	0.3306295174863581	0.9998116025914493	NS
Gap43	ENSMUSG00000047261	20160.2260232149	0.00675932756186094	0.02382071070707572	0.1424737834366396	0.9998116025914493	NS
Iglon5	ENSMUSG00000013367	3177.081793327359	0.006756604954355613	0.023818197574596387	0.1436087462805154	0.9998116025914493	NS
Marf1	ENSMUSG00000060657	6067.806017470429	0.006755309144895244	0.023451694195890185	0.3123549967671197	0.9998116025914493	NS
Arhgap33	ENSMUSG00000036882	11477.554549616902	0.006752814222513528	0.023805550346622132	0.1470538465832597	0.9998116025914493	NS
Rabl6	ENSMUSG00000015087	4550.829436945651	0.006745555339007329	0.022401631694429266	0.3723859733081999	0.9998116025914493	NS
Dvl2	ENSMUSG00000020888	2428.1482638549583	0.006741370595300335	0.023752251350793552	0.16339738783915914	0.9998116025914493	NS
Sorcs2	ENSMUSG00000029093	1474.2821482479426	0.006740551887221604	0.0239274985805775	0.10119030497705549	0.9998116025914493	NS
Tox2	ENSMUSG00000074607	488.7395782330385	0.006740316084808363	0.024000832066040603	0.06419107992466286	0.9686995572209363	NS
Zdhhc7	ENSMUSG00000031823	1326.085424030357	0.006735444893220475	0.023291268852862698	0.28925739767861575	0.9998116025914493	NS
Anks6	ENSMUSG00000066191	628.4091366611163	0.006732373755171418	0.023537837270978045	0.2264975972132774	0.9998116025914493	NS
B630019K06Rik	ENSMUSG00000052364	654.0444184375091	0.006730188373862727	0.024063981283971265	0.048243985727301736	0.9221077237114955	NS
Ncs1	ENSMUSG00000062661	7372.789514649028	0.006727184016354126	0.023688293743333852	0.2562337154396392	0.9998116025914493	NS
Jdp2	ENSMUSG00000034271	181.3452225959697	0.006724091296537672	0.02406075250097519	0.042485277104213154	0.9052433112311621	NS
Sobp	ENSMUSG00000038248	3574.6141474181477	0.006724031892225455	0.023918042322636602	0.0679342466733041	0.9742441489185449	NS
Samhd1	ENSMUSG00000027639	1422.50870280409	0.006720863841650188	0.02373449716730939	0.16816860560647595	0.9998116025914493	NS
Rptor	ENSMUSG00000025583	3504.726555075716	0.006720860247749468	0.023880444644941063	0.130297415656906	0.9998116025914493	NS
Ccnjl	ENSMUSG00000044707	579.9629019001636	0.006713713329617844	0.023921045337243117	0.09981115961131493	0.9998116025914493	NS
Extl3	ENSMUSG00000021978	5536.5837693568765	0.006705445709830615	0.023811201389952515	0.14150197264684736	0.9998116025914493	NS
Pck2	ENSMUSG00000040618	693.2074368922005	0.006694401926132275	0.02358037129403949	0.21434904214690612	0.9998116025914493	NS
Wdr26	ENSMUSG00000038733	9963.357180909907	0.0066932495709897104	0.02342103192140258	0.24794866672426505	0.9998116025914493	NS
Chn2	ENSMUSG00000004633	1818.2187840965798	0.006683870986080604	0.023697778507859455	0.1629532466005186	0.9998116025914493	NS
Srek1	ENSMUSG00000032621	7230.055442945195	0.006683699434056878	0.023124738050526398	0.31092423704777095	0.9998116025914493	NS
Fbxl17	ENSMUSG00000023965	1890.323813220257	0.006683531838946784	0.023841577611290195	0.1270306938577505	0.9998116025914493	NS
Maco1	ENSMUSG00000028826	7146.654800818315	0.006682916922989538	0.023132577308617574	0.3200460451584827	0.9998116025914493	NS
Map3k2	ENSMUSG00000024383	2617.7644049289524	0.006678694598234227	0.02387388218109623	0.11674577341594965	0.9998116025914493	NS
Kcnh8	ENSMUSG00000035580	271.81208825686423	0.0066768023381608395	0.023929887066757246	0.09225956589660589	0.9998116025914493	NS
Mir99ahg	ENSMUSG00000090386	2455.0094753229537	0.006672845590514023	0.02362466385963142	0.203869810087816	0.9998116025914493	NS
Tspan9	ENSMUSG00000030352	2137.3029443884507	0.006671287587078449	0.02348792493859546	0.23755746265843808	0.9998116025914493	NS
Gpr162	ENSMUSG00000038390	3610.5276749526793	0.006668680519754405	0.023809730251664968	0.1370557338227508	0.9998116025914493	NS
Msantd2	ENSMUSG00000042138	1624.4077155879716	0.006665625832521435	0.023665495472397085	0.13217390487754674	0.9998116025914493	NS
Prr18	ENSMUSG00000055945	1209.595799182112	0.0066622503599817326	0.023838407566299725	0.10547375013249842	0.9998116025914493	NS
Rab21	ENSMUSG00000020132	2746.045933776702	0.006660790792979214	0.02359988205507204	0.19545835044247264	0.9998116025914493	NS
Lrrc8c	ENSMUSG00000054720	1418.3412326315436	0.00665709150626758	0.023776480807424727	0.14763251203194158	0.9998116025914493	NS
Mfn1	ENSMUSG00000027668	3058.1206462840287	0.00665586946011775	0.023501519377371084	0.2356641204333068	0.9998116025914493	NS
Sbk1	ENSMUSG00000042978	38760.882976972884	0.0066536391228468016	0.023223050417761775	0.4240832740204778	0.9998116025914493	NS
Fbxo31	ENSMUSG00000052934	2168.83002345233	0.006637248790992826	0.02354758986281493	0.2154118437010033	0.9998116025914493	NS
Rps19	ENSMUSG00000040952	11809.29768172023	0.006623156130244705	0.02374887206742905	0.17758455450618496	0.9998116025914493	NS
Rap2a	ENSMUSG00000051615	3412.203296810752	0.006621979713605303	0.023205171076634824	0.2985327866186576	0.9998116025914493	NS
Lck	ENSMUSG00000000409	220.35725794868875	0.006621162632562331	0.024032104866446725	0.054327265032577586	0.9451420282404697	NS
4933428G20Rik	ENSMUSG00000047988	57.83476917551065	0.006619905146945003	0.024125329267690763	0.013136151385519908	0.6167407434302976	NS
Ikzf4	ENSMUSG00000002578	1099.5054216124843	0.006619564289971976	0.02372276555205575	0.16369513609248576	0.9998116025914493	NS
Mprip	ENSMUSG00000005417	16775.27565054049	0.0066193546029522845	0.023318053594994975	0.2758383815668514	0.9998116025914493	NS
Epha8	ENSMUSG00000028661	421.95513528521263	0.006617624560386343	0.024138864671521962	0.008340995120279276	0.523724192181866	NS
Ptgfrn	ENSMUSG00000027864	10198.881021094188	0.006613677452442667	0.023976887148504683	0.07161948505879821	0.9770710433553276	NS
Lypd6	ENSMUSG00000050447	729.4577444641058	0.006609292452916501	0.023996376424714277	0.05700924929251092	0.9538791797481625	NS
Slc8a1	ENSMUSG00000054640	6944.5426924666635	0.006597986951747029	0.02392815829932936	0.07243042856276263	0.9781214553276505	NS
Gm18706	ENSMUSG00000109882	54.936471261817275	0.006594628377355998	0.024124040156515324	0.011679894179310127	0.5843066830510709	NS
Fndc5	ENSMUSG00000001334	351.1214898842894	0.006590526188408455	0.02383007301310852	0.1390768166529211	0.9998116025914493	NS
Nfix	ENSMUSG00000001911	51808.632727634125	0.006584941995524664	0.023907424126829144	0.03110320517717328	0.8383403612385434	NS
Crebl2	ENSMUSG00000032652	494.9527539768107	0.00658485489445825	0.023769902174041763	0.14323829822985695	0.9998116025914493	NS
Rab6a	ENSMUSG00000030704	10401.896515170889	0.006579311366587305	0.023348412177187028	0.2598689172537171	0.9998116025914493	NS
Foxn2	ENSMUSG00000034998	1702.273130745766	0.0065773113286933865	0.02364060145531053	0.18730723140545535	0.9998116025914493	NS
Tmem74	ENSMUSG00000054409	2461.4932579276137	0.006575899244902633	0.023317968042539945	0.18028484186070237	0.9998116025914493	NS
Cspg4	ENSMUSG00000032911	409.78066030472127	0.006575194119258427	0.02392966232405356	0.07908149658210445	0.9998116025914493	NS
Ifitm2	ENSMUSG00000060591	637.917540364687	0.006565337885116465	0.023764267054296767	0.14378243735460758	0.9998116025914493	NS
Gpr161	ENSMUSG00000040836	6870.645206797594	0.006560476633302037	0.02342234608591237	0.22222021280683574	0.9998116025914493	NS
Nkrf	ENSMUSG00000044149	1492.2374639529532	0.0065576444370793055	0.023269436865230336	0.2997547104165029	0.9998116025914493	NS
AI987944	ENSMUSG00000056383	499.41889937310907	0.0065543261440067615	0.023681418415676603	0.18197639437141086	0.9998116025914493	NS
Lpar2	ENSMUSG00000031861	747.1736827550907	0.006550100972505865	0.02351405880863799	0.22080717959902207	0.9998116025914493	NS
Tmed8	ENSMUSG00000034111	1729.5733295627633	0.006549272426509898	0.023643867103135388	0.1572563470250665	0.9998116025914493	NS
Sult4a1	ENSMUSG00000018865	4035.4994477519704	0.006545027451989091	0.023317108364453526	0.2187585037200785	0.9998116025914493	NS
Tlnrd1	ENSMUSG00000070462	756.3068711587106	0.006533149805965166	0.023415400335624482	0.2498076034664572	0.9998116025914493	NS
Rtn4	ENSMUSG00000020458	25394.602972993292	0.006531478931821379	0.02334193988105409	0.23479151040946883	0.9998116025914493	NS
Itga10	ENSMUSG00000090210	125.81534989598988	0.006509468259597523	0.024026688445957466	0.030914989448976297	0.8383403612385434	NS
Ypel4	ENSMUSG00000034059	891.6476216255245	0.006506903809774764	0.023746306547656276	0.1419695261527419	0.9998116025914493	NS
P4htm	ENSMUSG00000006675	415.74830995479516	0.006506081586121023	0.023618279869708353	0.1985912497702877	0.9998116025914493	NS
Ephb6	ENSMUSG00000029869	3048.852842316086	0.006504476687753964	0.023462393783638583	0.24081058185373247	0.9998116025914493	NS
Arhgap26	ENSMUSG00000036452	593.6945062149563	0.0064931830743585085	0.02395580629103265	0.05669274225857976	0.9538791797481625	NS
Rbm27	ENSMUSG00000024491	3783.3358519374515	0.006487405799887564	0.02336051312391373	0.27057585407042706	0.9998116025914493	NS
Ajm1	ENSMUSG00000029419	714.6399949228896	0.006483592783497094	0.023869701668304086	0.09215432957320215	0.9998116025914493	NS
Zhx2	ENSMUSG00000071757	2497.035642628615	0.006477458738234507	0.02358373415611411	0.16846384725431923	0.9998116025914493	NS
Fam120a	ENSMUSG00000038014	9898.109226659035	0.006476378947971924	0.023538743131054987	0.3891767391395015	0.9998116025914493	NS
1500004A13Rik	ENSMUSG00000098912	2662.335389536128	0.006474209072065185	0.02266515139185003	0.20247683209210068	0.9998116025914493	NS
Qser1	ENSMUSG00000074994	6958.933955971392	0.006470994794416884	0.023928092904953804	0.07063332307155311	0.9770710433553276	NS
Abca8b	ENSMUSG00000020620	390.77878439442725	0.0064709667306843115	0.023914419889405923	0.07101522815028902	0.9770710433553276	NS
Dennd1a	ENSMUSG00000035392	3244.322501350128	0.006469284677156903	0.023720601039718472	0.15546225001866593	0.9998116025914493	NS
Rhbdf2	ENSMUSG00000020806	165.4950138570861	0.006468722872370069	0.02395814495598474	0.051904933654489276	0.9338227206622769	NS
Wsb2	ENSMUSG00000029364	5194.749727876572	0.006461990175108782	0.02343904958415933	0.27123903021844764	0.9998116025914493	NS
Agpat3	ENSMUSG00000001211	5838.002882401464	0.006456757270194161	0.022644825345252403	0.4300835243255541	0.9998116025914493	NS
Prr5	ENSMUSG00000036106	276.0256223485852	0.0064540505377612975	0.02392534560415233	0.061752032666956204	0.9686995572209363	NS
Fcrls	ENSMUSG00000015852	380.2066994661915	0.00645390882657377	0.02400185420963429	0.03295793746213442	0.8470453479273163	NS
Zswim8	ENSMUSG00000021819	9530.543105754978	0.006453625243433924	0.02366485084294458	0.20800968940538217	0.9998116025914493	NS
Glis2	ENSMUSG00000014303	1584.8485471043352	0.006451159509828892	0.023637262953047668	0.17858409451022797	0.9998116025914493	NS
Fnip1	ENSMUSG00000035992	2379.6137536526758	0.006444292898758062	0.023589383937731127	0.1960909639066323	0.9998116025914493	NS
Csnk2a2	ENSMUSG00000046707	3270.662771494598	0.006440184952649641	0.023507776688351086	0.21745800656934786	0.9998116025914493	NS
Gramd1b	ENSMUSG00000040111	4351.497589007079	0.006439630112838595	0.023683219051686792	0.16229439204354046	0.9998116025914493	NS
Ttc28	ENSMUSG00000033209	18541.476653424346	0.0064395207655589546	0.02392811358046993	0.09533514709392368	0.9998116025914493	NS
Klhdc10	ENSMUSG00000029775	12398.801727497743	0.0064377748479042774	0.02354940364279736	0.23058271156810992	0.9998116025914493	NS
Vps37b	ENSMUSG00000066278	4021.6483754731903	0.006437391755697845	0.023661662114998316	0.18497376739785878	0.9998116025914493	NS
Mgat4b	ENSMUSG00000036620	3324.2790017729512	0.006437263493598355	0.023650619803590237	0.16190143624044467	0.9998116025914493	NS
Zfp612	ENSMUSG00000044676	1984.0297058816839	0.006434700056222084	0.02321438435225663	0.29456291934654477	0.9998116025914493	NS
Hcn3	ENSMUSG00000028051	1353.3635920960864	0.006427547549955315	0.02370131767393994	0.13687013143040944	0.9998116025914493	NS
Bcl2l11	ENSMUSG00000027381	1096.8346719680437	0.006427059193773713	0.02280861449458111	0.36537005470802725	0.9998116025914493	NS
Wdr81	ENSMUSG00000045374	1497.6276736085424	0.006423558090640598	0.023416267404805912	0.2459059790379522	0.9998116025914493	NS
Foxp1	ENSMUSG00000030067	3183.479060157751	0.006422176153441855	0.023658860645054163	0.1633877047928328	0.9998116025914493	NS
Celf5	ENSMUSG00000034818	7157.071868950528	0.006417737525975102	0.023808854393767828	0.10305061362123702	0.9998116025914493	NS
Tmem132a	ENSMUSG00000024736	12348.400386510835	0.006414375706784418	0.023392850340584206	0.20903770445378114	0.9998116025914493	NS
Mafg	ENSMUSG00000051510	4442.205881714424	0.006408019884039755	0.023114925119430675	0.31162550513473325	0.9998116025914493	NS
Mmp14	ENSMUSG00000000957	4103.376015147716	0.006406714913475155	0.023761271575092707	0.1901891042522196	0.9998116025914493	NS
Adamts17	ENSMUSG00000058145	772.5526914169586	0.006406197369740153	0.02383205629974839	0.09728636843743066	0.9998116025914493	NS
Lhx5	ENSMUSG00000029595	589.5827472947518	0.006404901661930367	0.02348363338254838	0.22267822835462875	0.9998116025914493	NS
Gdap1l1	ENSMUSG00000017943	3377.354766582301	0.006404740775276242	0.023480879034904863	0.37260969947022154	0.9998116025914493	NS
Cap1	ENSMUSG00000028656	9565.337134099498	0.006402305590326587	0.022140092952889316	0.4361749821695256	0.9998116025914493	NS
Polr2m	ENSMUSG00000032199	9137.866529509383	0.006397002673363454	0.023237449480164634	0.5721995435424148	0.9998116025914493	NS
Tcf7	ENSMUSG00000000782	295.10525012422477	0.006392199226610985	0.023565697821757506	0.20184014335176695	0.9998116025914493	NS
Pcx	ENSMUSG00000024892	2305.151291740571	0.006390077459952027	0.02302541514792936	0.36094963564549865	0.9998116025914493	NS
Ppfia3	ENSMUSG00000003863	2557.3963509481723	0.006381890487412914	0.023743565834794363	0.12839472203100838	0.9998116025914493	NS
Cnih3	ENSMUSG00000026514	2377.8212185767757	0.006380920787492085	0.023341697930586203	0.11042502896822932	0.9998116025914493	NS
Ip6k2	ENSMUSG00000032599	1670.8155646063808	0.006378321780504171	0.023224368559294453	0.2916899984484559	0.9998116025914493	NS
Pacs2	ENSMUSG00000021143	8555.110804314987	0.006375880971820197	0.023527345940563105	0.14150767039394743	0.9998116025914493	NS
Kcnb2	ENSMUSG00000092083	920.554949659794	0.006374785178286282	0.023895131367618432	0.06516963189596865	0.9704550792940899	NS
Engase	ENSMUSG00000033857	437.8953791572176	0.006374768020001702	0.023279792935294304	0.2785416774019131	0.9998116025914493	NS
Hhipl2	ENSMUSG00000053461	62.06424722200082	0.006370013680506533	0.023998403329773203	0.022570714488448804	0.7525506454023043	NS
Tesk1	ENSMUSG00000028458	2090.0118307619446	0.006366728849866893	0.023405844317933418	0.24466786673952984	0.9998116025914493	NS
Nup62	ENSMUSG00000109511	3818.874700128777	0.006364403155844211	0.023409572149018103	0.24449763282548115	0.9998116025914493	NS
Arfgef1	ENSMUSG00000067851	4658.511115036909	0.0063547237118624375	0.02339857296383419	0.22744057307337842	0.9998116025914493	NS
Tnip1	ENSMUSG00000020400	692.4784557503764	0.006350521376093099	0.022935571101580954	0.34758226762663147	0.9998116025914493	NS
Usp12	ENSMUSG00000029640	2821.4092767591173	0.006348960212762333	0.022856623972103987	0.3485992436589582	0.9998116025914493	NS
Stmn4	ENSMUSG00000022044	10319.424290922236	0.006346671894333998	0.023736812932224037	0.13248895641338612	0.9998116025914493	NS
Mypop	ENSMUSG00000048481	299.11053366759245	0.006343283282986368	0.023683451431497804	0.15130163223186108	0.9998116025914493	NS
Dvl3	ENSMUSG00000003233	4845.647422367545	0.006334284047226812	0.023747027584204102	0.12070968645327847	0.9998116025914493	NS
Igsf9b	ENSMUSG00000034275	2645.7985777758963	0.006333179354256852	0.023972210473257063	0.0266573297094816	0.7928487037345006	NS
D430019H16Rik	ENSMUSG00000094910	15987.071491635947	0.0063327813644771455	0.02347912899507863	0.19919827102557888	0.9998116025914493	NS
Zfp677	ENSMUSG00000062743	438.465784956779	0.006328374172825227	0.02365584625826086	0.1609115719886881	0.9998116025914493	NS
Zfp69	ENSMUSG00000064141	169.31225604493673	0.0063281633564585705	0.023828376140916197	0.08813505432094577	0.9998116025914493	NS
Lrrc3	ENSMUSG00000051652	986.8077895436611	0.006320156666418073	0.023660054533431035	0.15878834059430808	0.9998116025914493	NS
Klhl23	ENSMUSG00000042155	5697.168075364491	0.006318712292576381	0.02314840909202712	0.3083137196711104	0.9998116025914493	NS
Dok3	ENSMUSG00000035711	171.35526298164615	0.006312387051431167	0.023912757699443316	0.04833757483393616	0.9221077237114955	NS
Zfp628	ENSMUSG00000074406	755.4201721991374	0.006308546342543852	0.023679289327458546	0.15043039844276251	0.9998116025914493	NS
Ube2h	ENSMUSG00000039159	6129.9664448893445	0.006306037710078802	0.023385588737480242	0.24605318019540004	0.9998116025914493	NS
Msl1	ENSMUSG00000052915	9151.004750954247	0.006296600217168176	0.02208199502884342	0.43843266857340935	0.9998116025914493	NS
Ubqln1	ENSMUSG00000005312	9241.151290427126	0.0062925389780964245	0.023354977175104156	0.2609910489941641	0.9998116025914493	NS
Capns1	ENSMUSG00000001794	5520.443623120548	0.006287950848076362	0.02319737439065062	0.34198967758735427	0.9998116025914493	NS
Usp27x	ENSMUSG00000046269	788.2875869642025	0.006287026610810444	0.023709796408273805	0.13261237758611313	0.9998116025914493	NS
Bicd1	ENSMUSG00000003452	2986.854879623751	0.006280641079694971	0.023483577891786223	0.24182352759840403	0.9998116025914493	NS
Zfp607b	ENSMUSG00000057093	907.3892603814737	0.006275732240021021	0.02354696817382198	0.3476552435733127	0.9998116025914493	NS
Gsg1l	ENSMUSG00000046182	1685.850114904736	0.006271021223282157	0.023459168924934066	0.1581750154032252	0.9998116025914493	NS
Uba52	ENSMUSG00000090137	3827.3848621317857	0.006265599583021686	0.023418597565467172	0.2375875228422314	0.9998116025914493	NS
Foxp4	ENSMUSG00000023991	3591.3587458143415	0.006251968912010467	0.02368073969351847	0.23431246732080918	0.9998116025914493	NS
Zfp493	ENSMUSG00000090659	270.00752282041867	0.006250927208657617	0.02388903010927712	0.0455716567729309	0.910551279703879	NS
Abcf1	ENSMUSG00000038762	7062.198474300439	0.006248986686374833	0.023069583077745513	0.6222216151869772	0.9998116025914493	NS
Scyl2	ENSMUSG00000069539	4523.0230675785215	0.006248715265329804	0.023019328312954366	0.8651499501888459	0.9998116025914493	NS
Ninj1	ENSMUSG00000037966	422.7720775394234	0.006248100536172179	0.023572884950299446	0.18562139204391254	0.9998116025914493	NS
Tmem198	ENSMUSG00000051703	1127.0591857311624	0.006247129175937404	0.023162989246577694	0.30278666226689216	0.9998116025914493	NS
Pak2	ENSMUSG00000022781	7130.27951013327	0.006243820466331799	0.0229537028736873	0.35487049517847585	0.9998116025914493	NS
Rbm25	ENSMUSG00000010608	13962.399636742744	0.006242691189348448	0.02285314658016531	0.37201561768590985	0.9998116025914493	NS
Lrp3	ENSMUSG00000001802	6050.296805176607	0.006242189313092744	0.02309096232251158	0.31909021132237814	0.9998116025914493	NS
Asxl1	ENSMUSG00000042548	5473.9093160218445	0.006234498284479979	0.023391683060875548	0.31608624511177025	0.9998116025914493	NS
Abcg4	ENSMUSG00000032131	976.7121676034709	0.0062343991750363325	0.023429056701888485	0.22413373242422238	0.9998116025914493	NS
Adcy5	ENSMUSG00000022840	3163.193664239712	0.006232677626778101	0.023647953417803878	0.15652353416410217	0.9998116025914493	NS
Ptms	ENSMUSG00000030122	31370.504103538624	0.006231988338870279	0.023670140314797583	0.14569333902761797	0.9998116025914493	NS
Pcbp1	ENSMUSG00000051695	10722.692420117355	0.006229736479730283	0.023474741618615923	0.3698898415380827	0.9998116025914493	NS
Kat2a	ENSMUSG00000020918	3115.7812162546466	0.006225684033805614	0.023662065019768915	0.15441225065181177	0.9998116025914493	NS
Atp6v0a1	ENSMUSG00000019302	5912.4826410358755	0.006221819171301495	0.02372468740840348	0.12089674692825592	0.9998116025914493	NS
Prr3	ENSMUSG00000038500	2039.5699807801996	0.00621953594895299	0.023270225214905828	0.28454536657846835	0.9998116025914493	NS
Col11a1	ENSMUSG00000027966	3506.1558162344595	0.006216622214027212	0.02348359629134039	0.2609677414117992	0.9998116025914493	NS
Pank1	ENSMUSG00000033610	1176.0119038941457	0.006215908280639797	0.023035791954566318	0.3264988709826644	0.9998116025914493	NS
Shank3	ENSMUSG00000022623	1406.089166875547	0.0062136735050535505	0.023846227004836445	0.0636650117728449	0.9686995572209363	NS
Nos1ap	ENSMUSG00000038473	525.6536738572973	0.006208568996251201	0.023837945105865885	0.06624843778664644	0.9724072938493126	NS
Setd1b	ENSMUSG00000038384	3348.174479532056	0.0062033596928055814	0.023865760871875627	0.053113394599741036	0.9406051226124171	NS
Rnf19b	ENSMUSG00000028793	2170.194648666414	0.0062009436987073745	0.02296794121813769	0.3501555184218652	0.9998116025914493	NS
Slitrk5	ENSMUSG00000033214	1976.146713510794	0.00620077176302304	0.023567048678845917	0.17210120529082634	0.9998116025914493	NS
Pcdh20	ENSMUSG00000050505	1798.0532265057816	0.006199721151698344	0.023649750884571073	0.14996991215241656	0.9998116025914493	NS
Rrbp1	ENSMUSG00000027422	3271.646061966963	0.006199675630004388	0.02322377464770046	0.23453823205895766	0.9998116025914493	NS
Rpl34	ENSMUSG00000062006	8877.439420430084	0.0061996723347566285	0.02372186761820282	0.05340134130548575	0.9406051226124171	NS
Cbl	ENSMUSG00000034342	3996.959117731732	0.006196238281888698	0.023691855808261712	0.1554318855525374	0.9998116025914493	NS
Gm15751	ENSMUSG00000086753	339.58524297626417	0.006193641556632732	0.023431891351153047	0.22788647375480361	0.9998116025914493	NS
Cygb	ENSMUSG00000020810	992.8118139297349	0.006192469828803132	0.02363533567017729	0.15590789025557633	0.9998116025914493	NS
Zfp300	ENSMUSG00000031079	236.6206928888545	0.00618942150551833	0.023740365799793682	0.07016476764563846	0.9770710433553276	NS
Csnk1g3	ENSMUSG00000073563	4664.265395793526	0.006185677693199888	0.02200549141534367	0.46342632431347247	0.9998116025914493	NS
Ank3	ENSMUSG00000069601	11798.025696148885	0.006184868388816328	0.02371524331699596	0.1205511903995398	0.9998116025914493	NS
Brip1os	ENSMUSG00000085208	2106.98415941763	0.00617905225369178	0.02314222177309716	0.3186947554933114	0.9998116025914493	NS
1700001L05Rik	ENSMUSG00000075511	59.51746745412251	0.00617652464427582	0.02395362473795088	0.012915268064441777	0.613740189487713	NS
Hmgcll1	ENSMUSG00000007908	655.7420367669209	0.0061748430832323335	0.023801555980707222	0.07953454082718664	0.9998116025914493	NS
Lrrtm1	ENSMUSG00000060780	2361.8232384906514	0.0061738395149292195	0.023603459434925346	0.1984904344569217	0.9998116025914493	NS
Zswim3	ENSMUSG00000045822	559.7513967235577	0.006170360234056537	0.023532081266726793	0.19424307472646046	0.9998116025914493	NS
Acsl6	ENSMUSG00000020333	2757.5750264134617	0.006169825411686971	0.023389021044990327	0.24220076068588575	0.9998116025914493	NS
Ski	ENSMUSG00000029050	9148.503165264356	0.0061696716917570915	0.023000620840190965	0.1203276026729027	0.9998116025914493	NS
Minar1	ENSMUSG00000039313	589.6239155223617	0.006168820059879894	0.02389647054830832	0.03506443408235517	0.8575402051089517	NS
Grm3	ENSMUSG00000003974	335.8476194776575	0.006164113865620088	0.02389248303507757	0.029288285236412852	0.8222266850436107	NS
Etv4	ENSMUSG00000017724	695.1207663733733	0.006146351683999588	0.02371447609472445	0.11504978234835177	0.9998116025914493	NS
Aebp2	ENSMUSG00000030232	3029.401789777197	0.006140120205808483	0.023143016529195697	0.30922823200755023	0.9998116025914493	NS
Mtmr7	ENSMUSG00000039431	1612.931564398544	0.006139008925497028	0.02319789166159261	0.29294513342925177	0.9998116025914493	NS
Abhd5	ENSMUSG00000032540	779.175999559604	0.006136716027705119	0.023272683954561	0.4150304811887372	0.9998116025914493	NS
Nptxr	ENSMUSG00000022421	3427.486255447112	0.006135475150114175	0.02373272124785919	0.10596256594477059	0.9998116025914493	NS
Igsf11	ENSMUSG00000022790	711.7176763318815	0.00613512769516423	0.023485661488848675	0.20788215087856793	0.9998116025914493	NS
Irf2bp1	ENSMUSG00000044030	2898.6607043916665	0.0061348188944655435	0.02298108192204674	0.3455583551950792	0.9998116025914493	NS
Vangl1	ENSMUSG00000027860	315.20892963492946	0.0061318154987947794	0.023764669713304258	0.09028612396093534	0.9998116025914493	NS
Gabbr2	ENSMUSG00000039809	1457.0343626125364	0.006126953944029504	0.023864497735184984	0.04200272486394088	0.901361298224336	NS
Cd99l2	ENSMUSG00000035776	6065.482719015856	0.0061208941574185435	0.022418042990029856	0.37379027102655765	0.9998116025914493	NS
Mapk11	ENSMUSG00000053137	2332.539893701965	0.0061206400365596105	0.023596515900172525	0.24845807162189204	0.9998116025914493	NS
Irf2bpl	ENSMUSG00000034168	5351.447194598183	0.006119189964339687	0.023641402023720764	0.14076702444402237	0.9998116025914493	NS
Fam163a	ENSMUSG00000015484	708.8815267329863	0.006116792829271358	0.023898039956700572	0.02508946117740308	0.7801251848481262	NS
Eef1a2	ENSMUSG00000016349	2071.51443322391	0.006115272893024165	0.02383281146441996	0.054882800379755424	0.9486761078975919	NS
Pxdc1	ENSMUSG00000021411	514.941428700262	0.0061150620184009285	0.02384174831816602	0.04140148056591932	0.89707739664261	NS
Cacna1d	ENSMUSG00000015968	1673.270532624543	0.006096587730899586	0.023765290055025496	0.08903005112523121	0.9998116025914493	NS
Sez6l	ENSMUSG00000058153	6706.094024405128	0.006096433555676897	0.023767381272052204	0.0890823398182006	0.9998116025914493	NS
Cacna1a	ENSMUSG00000034656	1846.379954157359	0.006091420453539992	0.023799074984076192	0.06995882038220848	0.9770710433553276	NS
Rnf130	ENSMUSG00000020376	11647.314289808499	0.00609016987506528	0.023445670866159507	0.2407108914374866	0.9998116025914493	NS
Sh2b1	ENSMUSG00000030733	3791.1763594042864	0.006088594786089758	0.022788173580702984	0.35928502297567116	0.9998116025914493	NS
Ablim1	ENSMUSG00000025085	3930.8566245901843	0.006087913654510201	0.023517068909243467	0.1933435322964372	0.9998116025914493	NS
Tafa5	ENSMUSG00000054863	1909.9894154741771	0.00608773247584364	0.023339294653606117	0.24644694377607698	0.9998116025914493	NS
Ciao2b	ENSMUSG00000031879	1670.598242765921	0.006084743675500861	0.023277393786931153	0.3016452624081415	0.9998116025914493	NS
Pdzd2	ENSMUSG00000022197	867.8620193210086	0.006083444154883077	0.02377815485430033	0.07639322123334115	0.990953621401769	NS
Ttc19	ENSMUSG00000042298	1899.5688991336524	0.0060735182364151825	0.0230488401386986	0.323522925491624	0.9998116025914493	NS
Spred1	ENSMUSG00000027351	5059.844856744512	0.006071019375046893	0.023228312094120653	0.2683431568966607	0.9998116025914493	NS
Sema6c	ENSMUSG00000038777	3701.3089801015944	0.006070829377131162	0.023587543755731067	0.2987305104088964	0.9998116025914493	NS
Acvr1b	ENSMUSG00000000532	5934.944706065988	0.006068989576581349	0.02252362055430466	0.3130468319913812	0.9998116025914493	NS
Sergef	ENSMUSG00000030839	565.5921279499173	0.00606890811939871	0.023228727583651687	0.28346885988944986	0.9998116025914493	NS
Spred3	ENSMUSG00000037239	1619.420089385654	0.0060674340434122434	0.023553963508669513	0.17703007928627007	0.9998116025914493	NS
Fyn	ENSMUSG00000019843	10909.190130898842	0.006066012281374047	0.022277923618918893	0.4437918747063575	0.9998116025914493	NS
Bmt2	ENSMUSG00000042742	2455.115411404957	0.006065528457358726	0.02308260289253683	0.3135351046361151	0.9998116025914493	NS
Polr3f	ENSMUSG00000027427	2685.152091648161	0.00606517085010024	0.02291929961924121	0.370877433486719	0.9998116025914493	NS
Itprid1	ENSMUSG00000037973	441.5205461263451	0.0060645691480007355	0.023816307589811597	0.054748320130307365	0.947838356128707	NS
Camk2g	ENSMUSG00000021820	4839.257238264668	0.006063340851657921	0.022677040989274953	0.39380464051985514	0.9998116025914493	NS
4933407K13Rik	ENSMUSG00000087396	245.85054715355608	0.0060586036990682695	0.023669197460754524	0.12558933143865794	0.9998116025914493	NS
Lrrtm2	ENSMUSG00000071862	1850.8701525689187	0.006055176572326712	0.023427929050995448	0.22333400333326253	0.9998116025914493	NS
Hdac5	ENSMUSG00000008855	7796.905021099318	0.006048245552627266	0.023366351491369366	0.2942645094438103	0.9998116025914493	NS
Taok2	ENSMUSG00000059981	8788.39924786617	0.006048024053644553	0.02320293823612371	0.29081728863287	0.9998116025914493	NS
Zfp13	ENSMUSG00000062012	1653.8606408294784	0.006044517156300687	0.022783269221733703	0.48366913491890445	0.9998116025914493	NS
Fkbp2	ENSMUSG00000056629	1104.4130813773368	0.006041110283258886	0.023425139969945673	0.2415988616486081	0.9998116025914493	NS
Zfp746	ENSMUSG00000057691	2365.7080536940107	0.006037601478053848	0.022813552390402253	0.3721726496477383	0.9998116025914493	NS
Arl2	ENSMUSG00000024944	1216.9856518411266	0.006032433463945056	0.02319950091705717	0.30282250208933265	0.9998116025914493	NS
Sdk2	ENSMUSG00000041592	1471.9968558009853	0.0060296600983062104	0.023926923114362106	0.005968280511426372	0.4583098752311004	NS
Pcdh7	ENSMUSG00000029108	2393.1168401921454	0.006024527094704608	0.023672241578404276	0.30266488525448487	0.9998116025914493	NS
Csmd2	ENSMUSG00000028804	3199.5781764750786	0.006018455073060476	0.023756396012892995	0.07773884100033113	0.996096695817615	NS
Atxn1	ENSMUSG00000046876	1109.1263901811053	0.006017819118862485	0.02373388819713827	0.07306631132864992	0.9791202803977981	NS
Rsrp1	ENSMUSG00000037266	9224.959704204295	0.006017445276028835	0.023158738278641854	0.27673489942181967	0.9998116025914493	NS
Reep2	ENSMUSG00000038555	3122.917562770377	0.0060114181982714385	0.023478947366393808	0.2043602146540663	0.9998116025914493	NS
Tanc2	ENSMUSG00000053580	6743.389522583267	0.006010742784219724	0.023724692123459172	0.07302286444306391	0.9791202803977981	NS
Dmtn	ENSMUSG00000022099	1875.443415822174	0.006009025239258105	0.023671607877461337	0.12573984862504833	0.9998116025914493	NS
Ywhag	ENSMUSG00000051391	44636.503617314745	0.006008583757323959	0.023050513367941828	0.2689814000105422	0.9998116025914493	NS
Vav2	ENSMUSG00000009621	3633.563169618983	0.006007219069110156	0.022562056475276097	0.5371383696384895	0.9998116025914493	NS
Dscam	ENSMUSG00000050272	2528.077854015739	0.006002717529741298	0.02378604089044457	0.06483345475657945	0.9686995572209363	NS
Styx	ENSMUSG00000053205	649.6048565307648	0.0060019351289561035	0.023163304283323034	0.29983789821632917	0.9998116025914493	NS
Sorcs1	ENSMUSG00000043531	1397.7043248394946	0.005996179235787399	0.023722955530248547	0.09078318719246806	0.9998116025914493	NS
Unkl	ENSMUSG00000015127	525.6747109177351	0.005993471811233881	0.023547663520390536	0.17115408551190736	0.9998116025914493	NS
Pip4k2c	ENSMUSG00000025417	1821.3034480939016	0.005991369272961801	0.023034881895607817	0.33115542229690437	0.9998116025914493	NS
Zfp248	ENSMUSG00000030145	663.5515576775329	0.005990702963932432	0.023261963358518083	0.27392001087576384	0.9998116025914493	NS
Higd1a	ENSMUSG00000038412	1768.2080509423702	0.0059827251173137095	0.022780851746634412	0.38341604743164764	0.9998116025914493	NS
Cnih2	ENSMUSG00000024873	5484.978452737109	0.005980475051160533	0.023566739361410897	0.16326425617769533	0.9998116025914493	NS
Ywhah	ENSMUSG00000018965	8275.408811846164	0.005976861055942068	0.02276391253993745	0.489375306578522	0.9998116025914493	NS
Grik5	ENSMUSG00000003378	6280.059755422909	0.005976788565981888	0.023435346501702627	0.2158285293312499	0.9998116025914493	NS
Cul3	ENSMUSG00000004364	8132.588032967471	0.005976159200563416	0.022938191822653102	0.34705443692025695	0.9998116025914493	NS
Pcgf6	ENSMUSG00000025050	1310.8304583751456	0.005969122559382073	0.023349677441470023	0.23978058583524248	0.9998116025914493	NS
Dlat	ENSMUSG00000000168	2769.943340453057	0.005969094972462122	0.02191475471496589	0.47988114968682494	0.9998116025914493	NS
Mafk	ENSMUSG00000018143	1226.7256748008722	0.005968808037680896	0.022957512195056696	0.3412716256190695	0.9998116025914493	NS
Kmt5a	ENSMUSG00000049327	4366.804993488453	0.005966770718259642	0.023534039833057647	0.17606227131344135	0.9998116025914493	NS
Slmap	ENSMUSG00000021870	2556.636534925287	0.005964898721307317	0.023097997097523092	0.3211748092230686	0.9998116025914493	NS
Osbp	ENSMUSG00000024687	3803.471877313702	0.0059616469728269224	0.021882925084956074	0.5088782788830181	0.9998116025914493	NS
Dpysl2	ENSMUSG00000022048	17395.39598044104	0.0059604942024869935	0.023525693571822475	0.17900646504049	0.9998116025914493	NS
Chka	ENSMUSG00000024843	1930.3293406575667	0.005957285487552589	0.02342529613620506	0.21016980347329473	0.9998116025914493	NS
Il13ra1	ENSMUSG00000017057	145.34491244359978	0.005957150235771398	0.02379625452874752	0.06083817436679257	0.9669881099325838	NS
Supt3	ENSMUSG00000038954	479.2580559458572	0.005956463032722416	0.023492036140816058	0.19241880148909413	0.9998116025914493	NS
Nat14	ENSMUSG00000035285	861.5888889522979	0.005955687366425969	0.02340508512713075	0.22899280413666473	0.9998116025914493	NS
Veph1	ENSMUSG00000027831	1526.2634634445894	0.005953559284755401	0.023531377615657788	0.17570910645893875	0.9998116025914493	NS
2810455O05Rik	ENSMUSG00000085030	123.50456950604476	0.005941079484515747	0.023701626408679927	0.09367044055529779	0.9998116025914493	NS
Tmem47	ENSMUSG00000025666	3675.3269968454765	0.005940522332074046	0.02336921292997567	0.22604571842507112	0.9998116025914493	NS
Map7d1	ENSMUSG00000028849	8166.631559971197	0.005938632916045371	0.023520722845099762	0.17901783920237996	0.9998116025914493	NS
Nmnat2	ENSMUSG00000042751	5844.500691683722	0.005937369867754959	0.023372293982599178	0.19909128824469796	0.9998116025914493	NS
Zscan20	ENSMUSG00000061894	786.5021107773475	0.005932593359924573	0.023645736567981804	0.12044442993798021	0.9998116025914493	NS
Ppm1d	ENSMUSG00000020525	1799.9542673397393	0.005930504363706069	0.023359657836233776	0.20454855334023417	0.9998116025914493	NS
Vav3	ENSMUSG00000033721	342.3274021266801	0.0059230871680729744	0.02375100055421817	0.06482635385493388	0.9686995572209363	NS
Cpox	ENSMUSG00000022742	766.8915666625458	0.005920380025956619	0.02313695439198642	0.30437156911760266	0.9998116025914493	NS
Socs6	ENSMUSG00000056153	2091.3460966201096	0.00591835005003761	0.023282703044877347	0.28136908037396324	0.9998116025914493	NS
Nckap1	ENSMUSG00000027002	17206.21420979596	0.005918285807503417	0.02226179306954094	0.5096040163779534	0.9998116025914493	NS
Ppp1r21	ENSMUSG00000034709	3034.0607014685647	0.005917601832977886	0.021956271604640212	0.5084662180860383	0.9998116025914493	NS
Cic	ENSMUSG00000005442	10552.985529903579	0.005915661376075016	0.02363073695371522	0.12591340596171557	0.9998116025914493	NS
Tctn1	ENSMUSG00000038593	1285.3471217514411	0.005915023778655216	0.023389688785501912	0.2395349458216393	0.9998116025914493	NS
Fbln7	ENSMUSG00000027386	274.5839797179699	0.005914284151215628	0.023835544594123452	0.022661785288703842	0.7533078219875474	NS
Noct	ENSMUSG00000023087	1273.3766013133509	0.005913766244353362	0.023417075287046767	0.21897394575784931	0.9998116025914493	NS
Celf3	ENSMUSG00000028137	11853.899060984415	0.005913759165267087	0.02308899900740341	0.4285515626908179	0.9998116025914493	NS
Atp9a	ENSMUSG00000027546	12541.642197272842	0.005907816693189455	0.023326615146340036	0.1882732871235285	0.9998116025914493	NS
Taf10	ENSMUSG00000043866	2287.1199502059985	0.005904640935059323	0.02265209000228286	0.48732408730381427	0.9998116025914493	NS
Lpgat1	ENSMUSG00000026623	5508.004663095063	0.005899179944812996	0.023147379748076163	0.2854489483511809	0.9998116025914493	NS
Tnrc6a	ENSMUSG00000052707	7559.80389834571	0.005897717015960617	0.0233787931772741	0.23970610609151966	0.9998116025914493	NS
Alk	ENSMUSG00000055471	148.89855854164364	0.005897302462327757	0.023793989880019423	0.039074680984917745	0.885913534331467	NS
Zkscan17	ENSMUSG00000020472	2401.3733775108653	0.005897016251827422	0.02346754687239871	0.26295735811156484	0.9998116025914493	NS
Cep170b	ENSMUSG00000072825	955.3797986634737	0.005894798498691996	0.023747125945406268	0.06241374123066951	0.9686995572209363	NS
Gria4	ENSMUSG00000025892	2424.588987382003	0.005893029460387038	0.02371271900861015	0.08214616753500469	0.9998116025914493	NS
Lhfpl4	ENSMUSG00000042873	6405.723574767572	0.005892534311568178	0.023384093597911357	0.22906386905074544	0.9998116025914493	NS
Dip2a	ENSMUSG00000020231	3335.8110459846675	0.005892080515926684	0.023143246724554156	0.30839338865310506	0.9998116025914493	NS
Cacnb1	ENSMUSG00000020882	2626.333775161656	0.005891462217256273	0.023391237938427092	0.2266265118786644	0.9998116025914493	NS
Card19	ENSMUSG00000037960	223.63924034875532	0.005891108648366988	0.023583809900037805	0.14541064212755353	0.9998116025914493	NS
Phf24	ENSMUSG00000036062	2998.578012913366	0.005886289755125089	0.023630045748117393	0.12320362361766377	0.9998116025914493	NS
Atp5g1	ENSMUSG00000006057	2647.4812701688497	0.005882771311033127	0.023121204988846927	0.3193354723590926	0.9998116025914493	NS
Wdr13	ENSMUSG00000031166	9449.170020234264	0.005882428088030609	0.023302037932182686	0.3340544131997304	0.9998116025914493	NS
Ppp3cb	ENSMUSG00000021816	11896.021283561762	0.005882003376230504	0.023064975027804437	0.2936127251742126	0.9998116025914493	NS
Fnbp1	ENSMUSG00000075415	2706.5156669824387	0.00586797846890144	0.023213294855847492	0.28340775947278485	0.9998116025914493	NS
Gga2	ENSMUSG00000030872	3938.7416548345036	0.005866744960054506	0.022875100739014175	0.3456237024825873	0.9998116025914493	NS
Syngap1	ENSMUSG00000067629	6508.445040331725	0.0058660689505512275	0.023521363287392384	0.11209841878767322	0.9998116025914493	NS
Spata2l	ENSMUSG00000033594	133.85867377988478	0.005864348240583878	0.02372937882972624	0.0450595004503655	0.908569378248495	NS
Gm13436	ENSMUSG00000083716	196.87117332947338	0.005862821706821689	0.02363724823808013	0.1005694730616327	0.9998116025914493	NS
Nfasc	ENSMUSG00000026442	14443.355421533457	0.005856930529962428	0.02362764384010426	0.11963728686466672	0.9998116025914493	NS
Bcl2l2	ENSMUSG00000089682	2749.158771620484	0.0058539353157863565	0.022600959118063202	0.44459358426247403	0.9998116025914493	NS
Bcan	ENSMUSG00000004892	3711.616700155137	0.005853535446005065	0.02359554781344907	0.1352750132418946	0.9998116025914493	NS
Vgf	ENSMUSG00000037428	417.1737819829503	0.005851565598641037	0.023848840047804843	0.010491356101690831	0.5815003675201892	NS
Thbs4	ENSMUSG00000021702	38.260139276416524	0.005847645864940149	0.02386070785941397	0.006314120673192804	0.468175569094125	NS
Osbp2	ENSMUSG00000020435	827.5120540120845	0.005846563976679886	0.02366170838075878	0.18988546946628654	0.9998116025914493	NS
Ust	ENSMUSG00000047712	931.661574683012	0.005841784050305892	0.02331623247518539	0.24967003629998846	0.9998116025914493	NS
Armcx6	ENSMUSG00000050394	1006.9686713379929	0.0058405093183897545	0.0231353827357497	0.3045552863453836	0.9998116025914493	NS
Slc35d1	ENSMUSG00000028521	642.3225670237568	0.005840418881200707	0.02318619148701599	0.29099098562856923	0.9998116025914493	NS
Plekha8	ENSMUSG00000005225	2648.45310987212	0.00583534620085583	0.0232131595327059	0.2755960169964434	0.9998116025914493	NS
Fam117a	ENSMUSG00000038893	439.77140242353914	0.005829059780045621	0.02356938055985095	0.14496589654427408	0.9998116025914493	NS
Zbtb45	ENSMUSG00000049600	1262.4634710906273	0.005827702385168893	0.02300018579591423	0.33628157386513663	0.9998116025914493	NS
Cdh9	ENSMUSG00000025370	223.06804883636568	0.0058270098395474595	0.023701940786784795	0.0745066622969956	0.9863383857155319	NS
Mpeg1	ENSMUSG00000046805	469.10757043280984	0.005824930099005914	0.02328734161767336	0.2593809556947733	0.9998116025914493	NS
Gm42715	ENSMUSG00000107023	244.0908048419033	0.005821412043949066	0.02374679193734665	0.05051902152161818	0.9310472512908219	NS
Mamstr	ENSMUSG00000042918	70.35558248486358	0.005820803791964058	0.02379281136804731	0.02743448819485041	0.8053223467042453	NS
Mapk8ip2	ENSMUSG00000022619	8749.309101009852	0.005819054663201681	0.022980882721552066	0.08600750864188217	0.9998116025914493	NS
Phyhip	ENSMUSG00000003469	534.987999539023	0.005816497651429846	0.023630708684667812	0.11388394128338102	0.9998116025914493	NS
Fam214b	ENSMUSG00000036002	2921.2917308128995	0.0058128641296946275	0.022522645399711855	0.4268318089924972	0.9998116025914493	NS
Plekha3	ENSMUSG00000002733	1435.5978938243586	0.005811590957209795	0.02292352273660151	0.35666862159534846	0.9998116025914493	NS
Cacng8	ENSMUSG00000053395	197.03692922944472	0.005795456032768514	0.0237016239026734	0.06079801154642266	0.9669881099325838	NS
Rcan1	ENSMUSG00000022951	2548.3831809137714	0.005794179281679893	0.02322200215382629	0.27007846056232193	0.9998116025914493	NS
Tulp3	ENSMUSG00000001521	1925.317693402111	0.0057917492472690495	0.023293044725802212	0.2532271826022887	0.9998116025914493	NS
Rnf165	ENSMUSG00000025427	7108.165863115684	0.0057898381172979034	0.023642822780138174	0.11587080842296035	0.9998116025914493	NS
Cacna1e	ENSMUSG00000004110	9959.595250506178	0.005789806879574178	0.02367409236567761	0.08070093488163453	0.9998116025914493	NS
Gm37584	ENSMUSG00000103115	348.69620656732576	0.005782061136002406	0.023513419739039816	0.16624386773847652	0.9998116025914493	NS
Smo	ENSMUSG00000001761	4303.046000631717	0.005778628724445414	0.023429953865243353	0.20768852786199946	0.9998116025914493	NS
Dzip1	ENSMUSG00000042156	4014.8966326514933	0.005774386289768376	0.023427605240633812	0.21109999370280313	0.9998116025914493	NS
Myo18a	ENSMUSG00000000631	9831.221922091097	0.005772449810326167	0.02315818239235142	0.3156886344325377	0.9998116025914493	NS
Dagla	ENSMUSG00000035735	1430.5662173815456	0.005771886953380246	0.02354367042965294	0.1516578268191545	0.9998116025914493	NS
Cavin4	ENSMUSG00000028348	158.90606601513673	0.0057706984137896634	0.023626144712202063	0.10795754188272987	0.9998116025914493	NS
Zfp707	ENSMUSG00000034429	709.2643192633534	0.00577010155016506	0.02301669243008661	0.33607799246193637	0.9998116025914493	NS
Arhgap44	ENSMUSG00000033389	922.2505570579208	0.005766692253047228	0.02327299365626071	0.26197897990939834	0.9998116025914493	NS
Nab2	ENSMUSG00000025402	240.46746054665223	0.005759768910537926	0.023584160986881146	0.1285994022099021	0.9998116025914493	NS
Arl5b	ENSMUSG00000017418	4087.1632016422914	0.0057594480440356114	0.023395719744230964	0.20790091136879202	0.9998116025914493	NS
Rnf182	ENSMUSG00000044164	5850.031149699315	0.005749844661866172	0.023127647161688556	0.30920985780298876	0.9998116025914493	NS
Micall1	ENSMUSG00000033039	3877.2765686746952	0.0057456295582349335	0.023455621420625825	0.10562023389204879	0.9998116025914493	NS
Unc13b	ENSMUSG00000028456	4995.141831376587	0.0057412516538876465	0.023395887809825877	0.2144858261153147	0.9998116025914493	NS
Myo1a	ENSMUSG00000025401	322.2024333272818	0.005740931182871744	0.023433819574319285	0.19147421119815725	0.9998116025914493	NS
Zfp385a	ENSMUSG00000000552	1180.5844520522153	0.0057409050699509774	0.023523063757089943	0.17516674383359854	0.9998116025914493	NS
Doc2b	ENSMUSG00000020848	373.0132317022139	0.005740269097009443	0.023763772483270763	0.02898556583709128	0.8191705430461442	NS
Msi2	ENSMUSG00000069769	7896.282199154518	0.0057336493621802905	0.023551523454404418	0.14267932243362	0.9998116025914493	NS
Mcf2l	ENSMUSG00000031442	9883.822614016277	0.005733593080145964	0.023365891877359633	0.2227875592584082	0.9998116025914493	NS
Elmsan1	ENSMUSG00000042507	1606.498814612374	0.005733356798855811	0.02368406708101805	0.07145807943629297	0.9770710433553276	NS
Cdc42bpa	ENSMUSG00000026490	7463.369126622247	0.005733149871889332	0.023526738902335757	0.15762557339310476	0.9998116025914493	NS
Sh3glb1	ENSMUSG00000037062	7132.324198102365	0.005726535363534682	0.023449498577588327	0.18772456971547388	0.9998116025914493	NS
Trim3	ENSMUSG00000036989	2608.7092340847807	0.0057234293160749235	0.0231080161121583	0.31888808031148685	0.9998116025914493	NS
Hivep3	ENSMUSG00000028634	951.4879697531425	0.005718747696655457	0.023684526899863955	0.06274613433432985	0.9686995572209363	NS
Sox10	ENSMUSG00000033006	64.15495636403114	0.005717806013319657	0.023815062547796632	0.008193002975902875	0.5173799214496375	NS
Mmp17	ENSMUSG00000029436	1391.9333177596238	0.0057163048942128715	0.023203557136226485	0.2763579221744224	0.9998116025914493	NS
Gm44950	ENSMUSG00000108350	323.7276652337744	0.0057158010978907835	0.023510974695448657	0.12765022632967815	0.9998116025914493	NS
Tmem19	ENSMUSG00000069520	1747.851432521123	0.005712456021996009	0.022884971360817553	0.40536001776419384	0.9998116025914493	NS
Chgb	ENSMUSG00000027350	2847.1298611519796	0.005711813347477107	0.02348946054470379	0.17059523998470535	0.9998116025914493	NS
Arhgdig	ENSMUSG00000073433	229.8837320353608	0.005711803410234776	0.023663533137838193	0.07805761098284883	0.9973368816873384	NS
Vac14	ENSMUSG00000010936	2124.253769609742	0.005711656445201465	0.022957054633845432	0.34759402562167196	0.9998116025914493	NS
Rad23b	ENSMUSG00000028426	13261.22551384413	0.005709730877973721	0.021759288801766762	0.5160539728258858	0.9998116025914493	NS
R3hdm2	ENSMUSG00000025404	6655.437649322934	0.0057090039424909636	0.02337567241403873	0.23522493073827414	0.9998116025914493	NS
Tigar	ENSMUSG00000038028	1640.150452733289	0.005708766011552984	0.022822819214630915	0.4051144245398402	0.9998116025914493	NS
Smarcd2	ENSMUSG00000078619	1144.8900864949876	0.005708095363911721	0.02339753461297167	0.21097915390744715	0.9998116025914493	NS
Khnyn	ENSMUSG00000047153	1242.362794245117	0.005706921021753161	0.023551498431313	0.13814913766958922	0.9998116025914493	NS
Zfp91	ENSMUSG00000024695	6599.140063654888	0.005698895047176633	0.02217653881769443	0.4374682616722112	0.9998116025914493	NS
Dtx1	ENSMUSG00000029603	3615.1065537253808	0.005697167724137788	0.02347628633665125	0.1786092885612876	0.9998116025914493	NS
4833413G10Rik	ENSMUSG00000104950	199.9838237231612	0.005695595713125306	0.023659114281362345	0.07779003443965375	0.9961734857731138	NS
Dock4	ENSMUSG00000035954	2705.8298847964797	0.005695257297736482	0.023415436637868735	0.2017398154143199	0.9998116025914493	NS
Lmo7	ENSMUSG00000033060	3895.7458366031824	0.005686830052837293	0.02357487854143175	0.12299451565319847	0.9998116025914493	NS
Rab13	ENSMUSG00000027935	915.825690980236	0.00568676723715018	0.023371036411931626	0.2201359111329882	0.9998116025914493	NS
Slc6a8	ENSMUSG00000019558	2731.899219881134	0.00568360723963841	0.02314029324481828	0.2989318942178668	0.9998116025914493	NS
Lsamp	ENSMUSG00000061080	2479.952219142556	0.0056814896973434335	0.02372659727196911	0.03978966285523667	0.885913534331467	NS
B3gnt7	ENSMUSG00000079445	101.49873807057025	0.005679800367860445	0.023728802545743593	0.036476719762116736	0.8719202026434824	NS
Cmtm3	ENSMUSG00000031875	716.5758216316686	0.005679134587067628	0.02334230338072539	0.2320616835473925	0.9998116025914493	NS
Atl3	ENSMUSG00000024759	2889.463143373958	0.005671402861818069	0.022945753948264414	0.34927999057498654	0.9998116025914493	NS
Gnaz	ENSMUSG00000040009	1703.914271256803	0.00567032324589408	0.02360719628482859	0.10355706455121674	0.9998116025914493	NS
Nrxn2	ENSMUSG00000033768	2283.2590032156486	0.005669785582448696	0.023606320822293143	0.11034433100987125	0.9998116025914493	NS
Col9a1	ENSMUSG00000026147	115.61225777694067	0.005667276712094526	0.0237679735133702	0.016856631501844452	0.6836354578589279	NS
Pcdhgc5	ENSMUSG00000102543	135.38741488892614	0.005659581728492937	0.023721693933956133	0.03675952981956343	0.872432512651608	NS
Efhd1	ENSMUSG00000026255	81.27991716696512	0.005657296570195053	0.023702612216240575	0.04657963856486758	0.9123491565495643	NS
Zbtb4	ENSMUSG00000018750	1326.063312808412	0.005657142028011966	0.02357395608060725	0.1252222027904646	0.9998116025914493	NS
Slc25a1	ENSMUSG00000003528	2798.126476361834	0.005656996529691917	0.023018995057830817	0.33263565670843587	0.9998116025914493	NS
Kmt2b	ENSMUSG00000006307	5952.703143650681	0.005649841549828055	0.02356064710770688	0.1343568155275401	0.9998116025914493	NS
Pcf11	ENSMUSG00000041328	4438.9080062538005	0.005648942060182111	0.02291376427522701	0.23364780011824227	0.9998116025914493	NS
Pbx2	ENSMUSG00000034673	2725.060110184863	0.005644125244847796	0.02303151440132902	0.33049636148212613	0.9998116025914493	NS
Csnk1g1	ENSMUSG00000032384	3856.073375683392	0.005641712829432041	0.023184592653899178	0.28701616215760517	0.9998116025914493	NS
Slit3	ENSMUSG00000056427	996.9006226611257	0.005626362638796598	0.023641350378080364	0.16631934346770366	0.9998116025914493	NS
H2-T23	ENSMUSG00000067212	140.11130544895528	0.00562331197061098	0.023609170056905188	0.094748809244948	0.9998116025914493	NS
Acin1	ENSMUSG00000022185	15256.455628012036	0.005616816177314663	0.023110278119749337	0.3031497626649356	0.9998116025914493	NS
Vps52	ENSMUSG00000024319	3352.547313200399	0.005613886409747027	0.02255427444088743	0.8626778203228406	0.9998116025914493	NS
Ralgapa2	ENSMUSG00000037110	3216.979233650925	0.005612850434106531	0.02322685484286195	0.25901903049500263	0.9998116025914493	NS
Klc2	ENSMUSG00000024862	3918.056414709547	0.00561259424098048	0.022079700623172258	0.4481866117047742	0.9998116025914493	NS
Kcnb1	ENSMUSG00000050556	1120.1989278715523	0.005607237093864259	0.02365006096108581	0.06785075951085817	0.9742441489185449	NS
Pank2	ENSMUSG00000037514	2360.6950094224917	0.005594069016614772	0.022707592703254478	0.37161427249169443	0.9998116025914493	NS
Rxrb	ENSMUSG00000039656	3536.503842889092	0.005593630382129635	0.022650510698424556	0.41739261191109406	0.9998116025914493	NS
Gm48062	ENSMUSG00000113852	485.5612001436704	0.005593354819396135	0.02366022504312671	0.06747058190406618	0.9742441489185449	NS
Cntn5	ENSMUSG00000039488	265.5426538632275	0.005591551728723695	0.023654854640482347	0.07490271039440503	0.9867189685488897	NS
Ccdc120	ENSMUSG00000031150	1285.5941911026994	0.005587736205798023	0.023231118588880977	0.2687473396757229	0.9998116025914493	NS
Map6d1	ENSMUSG00000041205	155.78043569177652	0.005585641872081153	0.023584132297536278	0.09875110684318336	0.9998116025914493	NS
Fam217b	ENSMUSG00000070476	428.5654852878507	0.0055848655176462935	0.02358233271273106	0.10460480642167555	0.9998116025914493	NS
Dscaml1	ENSMUSG00000032087	2461.313830992522	0.005580688106180584	0.02356078703688934	0.11657733658893439	0.9998116025914493	NS
Obsl1	ENSMUSG00000026211	1541.5473500186451	0.005578571678699165	0.022905787214573134	0.3573564572320209	0.9998116025914493	NS
Rras	ENSMUSG00000038387	166.6431063064384	0.005575815698171582	0.023551012529543214	0.12095462754606391	0.9998116025914493	NS
Srsf9	ENSMUSG00000029538	2215.246542911783	0.005573229716359164	0.023391952346134278	0.19894494052120526	0.9998116025914493	NS
Pde10a	ENSMUSG00000023868	5613.39671261637	0.005572830353680616	0.023277174598402246	0.2753247194811494	0.9998116025914493	NS
Tmem8b	ENSMUSG00000078716	4238.229664599764	0.005571314816315155	0.02309967373389841	0.11441174045318198	0.9998116025914493	NS
Foxo6	ENSMUSG00000052135	3941.9281369375535	0.0055615665313129775	0.023326563705577032	0.22992758201253505	0.9998116025914493	NS
Zfp354a	ENSMUSG00000020364	544.1287068619519	0.0055606029151041535	0.023238957555069578	0.2657382560541325	0.9998116025914493	NS
Ranbp10	ENSMUSG00000037415	3186.9008630773487	0.005560072855998227	0.022975302316611886	0.34340891974157006	0.9998116025914493	NS
Dctn1	ENSMUSG00000031865	12366.223736467797	0.0055592747380792526	0.022881993721677762	0.38854551057429504	0.9998116025914493	NS
Hcls1	ENSMUSG00000022831	66.32746364625774	0.005558526988676039	0.023676336387175905	0.04413267801912405	0.9052433112311621	NS
Fndc3b	ENSMUSG00000039286	1422.61143031871	0.005557858581358405	0.023101955084246267	0.3086315704660328	0.9998116025914493	NS
C030015A19Rik	ENSMUSG00000108181	212.28083476459324	0.00555286068767521	0.02365411306744716	0.05617780097795887	0.9534357525891655	NS
Lzts3	ENSMUSG00000037703	1415.7977318052635	0.0055516104520825435	0.02331683129102978	0.23362286097817775	0.9998116025914493	NS
5430403G16Rik	ENSMUSG00000072763	129.96728133610475	0.0055516098656403536	0.023654178946930393	0.05620932542122645	0.9534357525891655	NS
Snx15	ENSMUSG00000024787	813.4904129093339	0.005550708619594019	0.022988369097260652	0.3394031953455916	0.9998116025914493	NS
Lrrc42	ENSMUSG00000028617	2118.9603417994217	0.0055500849402316645	0.02299982638844013	0.33695695831001254	0.9998116025914493	NS
Kat14	ENSMUSG00000027425	1790.607979851791	0.005549633258349982	0.022998892380700596	0.4252343333910172	0.9998116025914493	NS
Camkk2	ENSMUSG00000029471	3184.472181845443	0.00554589527875681	0.023240879047400756	0.2652365181745085	0.9998116025914493	NS
Zbtb39	ENSMUSG00000044617	1726.437561235415	0.005542869328523555	0.023431386124500873	0.18431983470122448	0.9998116025914493	NS
Cdk17	ENSMUSG00000020015	5249.940318265067	0.005540119624420154	0.022365481305289685	0.45213422640923945	0.9998116025914493	NS
Wnt4	ENSMUSG00000036856	102.32601966298559	0.005536335657098238	0.023728333111984988	0.015097330251550798	0.6641318591096368	NS
Rgs4	ENSMUSG00000038530	1295.0540212159708	0.005535817253297508	0.0231866791856417	0.2746953589414098	0.9998116025914493	NS
Atf5	ENSMUSG00000038539	1415.0228278085879	0.005531892136363246	0.02333329702042508	0.22494458492020555	0.9998116025914493	NS
Tmem121	ENSMUSG00000049036	753.9540839917676	0.005528482537234933	0.022984709398869627	0.3394314571850548	0.9998116025914493	NS
Cln8	ENSMUSG00000026317	1825.9912450970526	0.005526963091288433	0.022900187183514723	0.3622864295477007	0.9998116025914493	NS
Cish	ENSMUSG00000032578	444.07608752780385	0.005526668748333496	0.023388056579637263	0.19859862459643973	0.9998116025914493	NS
Rpl27a	ENSMUSG00000046364	11939.868318782834	0.005526155730732768	0.023179750190813454	0.8414151320291818	0.9998116025914493	NS
Tbc1d8b	ENSMUSG00000042473	529.5226701820575	0.005524054881459634	0.023535479134706036	0.12264905722500272	0.9998116025914493	NS
Gpr37	ENSMUSG00000039904	220.66267734475898	0.005522694517622515	0.023594152950703124	0.08723915438123979	0.9998116025914493	NS
Cystm1	ENSMUSG00000046727	283.86351432461834	0.005521460656611327	0.02343987116029214	0.1747978715605013	0.9998116025914493	NS
Golga7b	ENSMUSG00000042532	1135.2322653444799	0.005519097625250311	0.02355416743790962	0.11117280489713686	0.9998116025914493	NS
Mapk9	ENSMUSG00000020366	4590.054240834807	0.005518816264108839	0.022980628548077392	0.34167604988158923	0.9998116025914493	NS
Atp8a2	ENSMUSG00000021983	2903.7864472529554	0.00551822273914424	0.02356299126671296	0.10435884453986186	0.9998116025914493	NS
Aldoc	ENSMUSG00000017390	9359.245454511456	0.005517020783555015	0.023437771213767968	0.23084211944757066	0.9998116025914493	NS
Ebf4	ENSMUSG00000053552	542.3334612363589	0.005513363497835894	0.02360549790310824	0.07868531867302096	0.9986001705988887	NS
4932443L11Rik	ENSMUSG00000086805	81.72910115305216	0.005509490152269267	0.023705453346505714	0.021027019199439934	0.7252182725140167	NS
Tmem245	ENSMUSG00000055296	2315.9736322071626	0.0055073144730340765	0.02355508473935336	0.10902847669092423	0.9998116025914493	NS
Dhx37	ENSMUSG00000029480	1706.266509629152	0.005504862689120486	0.02310134589549712	0.29539806636106125	0.9998116025914493	NS
Nol4l	ENSMUSG00000061411	7886.4867154263075	0.005504349762442884	0.023372327660871772	0.2069097127790367	0.9998116025914493	NS
Xrn1	ENSMUSG00000032410	4265.860386601833	0.005502834292294461	0.023133699370534125	0.3095290603925728	0.9998116025914493	NS
Rgs6	ENSMUSG00000021219	1120.2489449546508	0.005500071958314704	0.023581331875137498	0.09120698820851778	0.9998116025914493	NS
Myo5a	ENSMUSG00000034593	12491.240586562119	0.005498843350058303	0.02345072343641708	0.1576189824281026	0.9998116025914493	NS
Mbd4	ENSMUSG00000030322	853.852343881699	0.005498500960456983	0.02327198976291089	0.2494124946117041	0.9998116025914493	NS
Nipa1	ENSMUSG00000047037	1438.8386365371698	0.005491135649994015	0.023126275955466083	0.4344487405259654	0.9998116025914493	NS
Prx	ENSMUSG00000053198	305.9107104639094	0.005490487230565795	0.023230846208148057	0.26385863004946547	0.9998116025914493	NS
Znhit1	ENSMUSG00000059518	1137.722420729705	0.005488522840032459	0.022967835103028307	0.34479519408787035	0.9998116025914493	NS
Srpk2	ENSMUSG00000062604	8694.546471046191	0.005478207459857864	0.02233253170726542	0.3584136915874336	0.9998116025914493	NS
Mab21l2	ENSMUSG00000057777	32.3709532236551	0.005477623793055614	0.02371843414182278	0.011197475549054967	0.5821060405354559	NS
Syndig1l	ENSMUSG00000071234	209.54108558123207	0.0054772320966950975	0.023577700008190674	0.08988062140192354	0.9998116025914493	NS
Dapk3	ENSMUSG00000034974	1491.856475396679	0.0054762458467516595	0.02275551514327091	0.4123546569624352	0.9998116025914493	NS
Klhl18	ENSMUSG00000054792	1522.7305258244821	0.005469869378138258	0.023260727471608632	0.25268656449988014	0.9998116025914493	NS
Sbf1	ENSMUSG00000036529	7353.92150326126	0.005469577783354567	0.023189209267367807	0.2205346696087174	0.9998116025914493	NS
Smad5	ENSMUSG00000021540	13100.500361065791	0.005468756049261822	0.023137354312086147	0.5238493410006854	0.9998116025914493	NS
Zfp395	ENSMUSG00000034522	770.7972163272286	0.005467178515133482	0.0235600083817118	0.10183191835025611	0.9998116025914493	NS
Gnptab	ENSMUSG00000035311	3669.173503177668	0.005466634391145762	0.023042551485482916	0.450932065902924	0.9998116025914493	NS
Ccdc112	ENSMUSG00000071855	1565.7139081743862	0.0054604923662707056	0.023141936979291698	0.29096941599783965	0.9998116025914493	NS
Rrp7a	ENSMUSG00000018040	2947.989605836913	0.0054595286040229115	0.02223376412472588	0.4790743530660757	0.9998116025914493	NS
Scarb2	ENSMUSG00000029426	11844.103345949452	0.005459393076428299	0.022813111443959352	0.34503302103266564	0.9998116025914493	NS
Esyt3	ENSMUSG00000037681	172.69543657808796	0.00545630350004251	0.02359301557566151	0.07140527011684233	0.9770710433553276	NS
Kcnc1	ENSMUSG00000058975	1901.900787772567	0.005454407100082589	0.023556922000736204	0.14232983132286323	0.9998116025914493	NS
Prrc2a	ENSMUSG00000024393	26843.59085951979	0.005450694595652757	0.023560921135935	0.09444932669343006	0.9998116025914493	NS
Cttnbp2nl	ENSMUSG00000062127	6404.332993135451	0.005447682659142268	0.023054781511298597	0.3314558580494074	0.9998116025914493	NS
Rgs7bp	ENSMUSG00000021719	960.3736606204341	0.005445979259303607	0.023295255943475528	0.20384512195196802	0.9998116025914493	NS
AC109619.1	ENSMUSG00000117901	567.7966236147155	0.0054364896035622124	0.02359162912327484	0.07196896656225714	0.9770710433553276	NS
Cacna1c	ENSMUSG00000051331	4210.595686707448	0.0054348642995026165	0.023549263772666446	0.10013246663545719	0.9998116025914493	NS
Cacna1b	ENSMUSG00000004113	3084.1700407065837	0.00543222214034884	0.023529081767928495	0.11399572172851853	0.9998116025914493	NS
Ksr2	ENSMUSG00000061578	1175.6571031215333	0.005427467221087227	0.02363761557268431	0.03267015976400351	0.8468638259186464	NS
2900026A02Rik	ENSMUSG00000051339	2175.569146405148	0.005427003190733307	0.023556811626188133	0.08447839491029527	0.9998116025914493	NS
Stmn1	ENSMUSG00000028832	46786.67497047419	0.005423006156602868	0.02308172995052621	0.5377988964429685	0.9998116025914493	NS
Ypel2	ENSMUSG00000018427	1347.3468865115228	0.005418008534113108	0.023174441968879883	0.28145399581624714	0.9998116025914493	NS
Trim46	ENSMUSG00000042766	3312.7012432615634	0.005416755073531544	0.02323389661440562	0.21422910867795542	0.9998116025914493	NS
Tspan33	ENSMUSG00000001763	393.5745397185436	0.005415595117993287	0.023378497845117047	0.1946483692083606	0.9998116025914493	NS
Jph4	ENSMUSG00000022208	8812.045556260891	0.005414630073690002	0.023223468225401216	0.22685628416105866	0.9998116025914493	NS
Irf2bp2	ENSMUSG00000051495	2508.537688670852	0.005413270059696262	0.02328942762711819	0.23798033435945812	0.9998116025914493	NS
Them4	ENSMUSG00000028145	1116.790537786556	0.005408467032378018	0.023059224060816487	0.3165782435552333	0.9998116025914493	NS
Cadm2	ENSMUSG00000064115	2250.5261886068893	0.005408374866110207	0.02353780313056699	0.10956331578868737	0.9998116025914493	NS
Dmxl2	ENSMUSG00000041268	8904.64227990013	0.005401591375224046	0.023330082587557973	0.3728502873073383	0.9998116025914493	NS
Grb2	ENSMUSG00000059923	7007.026428282241	0.005401433575480225	0.022695902725316908	0.29781829610588456	0.9998116025914493	NS
4930516B21Rik	ENSMUSG00000097504	532.4102329662632	0.005400187169586019	0.023340364660074265	0.20808039561965253	0.9998116025914493	NS
Pcgf3	ENSMUSG00000033623	7650.355943790395	0.005399203997453001	0.022389415276578298	0.37651883640748146	0.9998116025914493	NS
Rtl6	ENSMUSG00000055745	5573.995435017711	0.005396384192395876	0.022822403325925323	0.38080695983916374	0.9998116025914493	NS
Fam3c	ENSMUSG00000029672	2928.5553885521977	0.005395941497515217	0.0230491280571838	0.314628038351016	0.9998116025914493	NS
Slc6a9	ENSMUSG00000028542	169.44948298661515	0.005391942306433684	0.02340681887397002	0.17877071966231148	0.9998116025914493	NS
Cnmd	ENSMUSG00000022025	299.95571741899914	0.00539192905133319	0.02348749744482214	0.1323106596983918	0.9998116025914493	NS
B930095G15Rik	ENSMUSG00000085133	2291.109820744593	0.005389399840053407	0.023511256252140497	0.11271647867258792	0.9998116025914493	NS
Gm49359	ENSMUSG00000113450	260.4192313130855	0.005388702043278807	0.02340201165595941	0.17968183232364768	0.9998116025914493	NS
Usp48	ENSMUSG00000043411	6687.3397809132075	0.005388259807688261	0.022733331372260277	0.23508365913182536	0.9998116025914493	NS
Gm50462	ENSMUSG00000117775	332.96880421118976	0.00538278941167932	0.02337755676295726	0.1865730545028227	0.9998116025914493	NS
Cds2	ENSMUSG00000058793	8494.33580113732	0.005379381699479892	0.023000638979394836	0.32868089481763946	0.9998116025914493	NS
Gm42372	ENSMUSG00000108348	1556.560061131451	0.005379151338086364	0.023520853168971238	0.109578488770907	0.9998116025914493	NS
Adora1	ENSMUSG00000042429	1967.6434927626924	0.005374829836382526	0.02335938465829903	0.1951969776979115	0.9998116025914493	NS
Dnajb4	ENSMUSG00000028035	1370.1900421407138	0.00537267093075388	0.02308658767877006	0.3088375665312464	0.9998116025914493	NS
Hhipl1	ENSMUSG00000021260	759.833514624845	0.005371951572619459	0.023514077651038825	0.1114459064513394	0.9998116025914493	NS
Dzip1l	ENSMUSG00000037784	949.1703228821716	0.005362151423057724	0.023321369428664362	0.21785506142058716	0.9998116025914493	NS
Ppm1l	ENSMUSG00000027784	6192.9383291205495	0.005359426633131873	0.023419117421965698	0.1615498781129638	0.9998116025914493	NS
Rai2	ENSMUSG00000043518	786.9821576862015	0.005356858048876703	0.0232274821282736	0.2533259123445302	0.9998116025914493	NS
Fam219a	ENSMUSG00000028439	2381.404430600698	0.0053552204737795615	0.023340994287677132	0.2080142699813409	0.9998116025914493	NS
Gm16536	ENSMUSG00000089810	1051.580149883197	0.005351423647380258	0.023249916441714445	0.24930649294344046	0.9998116025914493	NS
Rpl30	ENSMUSG00000058600	7889.17677638459	0.0053512380304816445	0.023085653306824463	0.291285866558307	0.9998116025914493	NS
Gm11808	ENSMUSG00000068240	104.79534834489212	0.0053494675434981025	0.02351160579783198	0.11055569236237163	0.9998116025914493	NS
Nfil3	ENSMUSG00000056749	1067.918125841245	0.005348732860892719	0.02281882787184189	0.3874374855884425	0.9998116025914493	NS
Cx3cr1	ENSMUSG00000052336	404.5619456945883	0.005342673193165207	0.0234578324278576	0.08382060753693091	0.9998116025914493	NS
Fam160a1	ENSMUSG00000051000	172.18498966117068	0.005341590544366188	0.023488990405566672	0.12361099587024858	0.9998116025914493	NS
Hmga1	ENSMUSG00000046711	690.7983746047023	0.005341310803600472	0.023170079117162852	0.26248908400860216	0.9998116025914493	NS
C530008M17Rik	ENSMUSG00000036377	16908.82019369397	0.0053381505174876845	0.023323997472032943	0.21495660484516851	0.9998116025914493	NS
Mapk14	ENSMUSG00000053436	3609.76987405019	0.00533796066114532	0.022973187705321065	0.5215534762053659	0.9998116025914493	NS
9530077C05Rik	ENSMUSG00000036411	331.29251696275537	0.0053362436654305805	0.023231334788448705	0.25631202021638555	0.9998116025914493	NS
mt-Rnr1	ENSMUSG00000064337	9416.028389876597	0.005333958579183884	0.02327032483218931	0.2393329110137266	0.9998116025914493	NS
Oxsr1	ENSMUSG00000036737	4810.165962015639	0.005333851184547503	0.022048168534475443	0.5017245040650723	0.9998116025914493	NS
Gm27624	ENSMUSG00000099081	178.65408712768732	0.005333557044742167	0.023435171277929344	0.15499440752008262	0.9998116025914493	NS
Fbxo9	ENSMUSG00000001366	1909.1492771126357	0.005332572681475767	0.022790597858868666	0.4326951807884569	0.9998116025914493	NS
Tarbp1	ENSMUSG00000090290	915.6761559963604	0.005328909482728448	0.023216712770428853	0.24095278610255705	0.9998116025914493	NS
Fkbp5	ENSMUSG00000024222	2585.535568665834	0.00532712306736662	0.023064689995450617	0.3072280291541605	0.9998116025914493	NS
Phactr1	ENSMUSG00000054728	6058.88365622344	0.005326945450372428	0.023249682800196698	0.2614285347087526	0.9998116025914493	NS
Foxo4	ENSMUSG00000042903	2226.621867330904	0.005325649320602595	0.02327655106201743	0.23585872667349428	0.9998116025914493	NS
Tns1	ENSMUSG00000055322	1620.200702208214	0.005323430587520368	0.023434832205923958	0.15411417753387602	0.9998116025914493	NS
Ckap4	ENSMUSG00000046841	2878.441296474666	0.005321321996391666	0.02317325980715622	0.2789666544105643	0.9998116025914493	NS
1810030O07Rik	ENSMUSG00000044148	1947.4944606626182	0.005320164388067256	0.022322184453836193	0.46352420655437365	0.9998116025914493	NS
Gm45220	ENSMUSG00000109279	56.19014168682588	0.0053181340398510985	0.02366476394884702	0.012216113905349395	0.5904187157017441	NS
Prkaca	ENSMUSG00000005469	5571.240112998211	0.005317056389874721	0.022987020756605258	0.1674587347164871	0.9998116025914493	NS
Myc	ENSMUSG00000022346	722.3275061930358	0.0053158555792774485	0.02339290473697213	0.1855970488091475	0.9998116025914493	NS
9930017N22Rik	ENSMUSG00000115276	54.003412133548935	0.005312988889002363	0.02363121506936421	0.028849061854062268	0.8191549772603439	NS
Orai2	ENSMUSG00000039747	2493.429873782462	0.005307443601037585	0.023149515577685714	0.2606024024676108	0.9998116025914493	NS
Gm2415	ENSMUSG00000086119	750.5641004079046	0.00530362092735189	0.02331546303355033	0.21581698845738545	0.9998116025914493	NS
Rundc3a	ENSMUSG00000006575	7924.343561781469	0.005299020043793282	0.022950524576662062	0.40379458681379055	0.9998116025914493	NS
Rn7sk	ENSMUSG00000065037	273.92261975018994	0.005297348408834201	0.023608348623544537	0.03832500051358356	0.8814984516409473	NS
Disp3	ENSMUSG00000041544	1745.842148269245	0.00529608025866631	0.02330764500003459	0.16289512581538995	0.9998116025914493	NS
Cbarp	ENSMUSG00000035640	3497.322116931569	0.005292568526849156	0.023437533689259635	0.1485041319785573	0.9998116025914493	NS
Unc80	ENSMUSG00000055567	426.43902527890214	0.0052920328255714666	0.023638948587152844	0.019878619802018254	0.7073670098734893	NS
Cers6	ENSMUSG00000027035	4692.301420344019	0.005289065095477661	0.02304783212844956	0.32324665549717624	0.9998116025914493	NS
Pycr1	ENSMUSG00000025140	1150.0799047513763	0.005285129766868237	0.022401828503633345	0.4560691559521291	0.9998116025914493	NS
L3mbtl3	ENSMUSG00000039089	3191.4997147866566	0.005284936000803435	0.02299315759265511	0.8575239897955685	0.9998116025914493	NS
Ulk1	ENSMUSG00000029512	6593.140675524975	0.00528398371349719	0.022876396793716915	0.34931903135728193	0.9998116025914493	NS
Bbc3	ENSMUSG00000002083	611.9770486108996	0.005283853664725591	0.02342602554335063	0.1553649504165691	0.9998116025914493	NS
Shisal1	ENSMUSG00000062760	3722.9687171503774	0.005277550846278616	0.023514980456909258	0.09596567220532318	0.9998116025914493	NS
Olfml2b	ENSMUSG00000038463	912.7913695624846	0.005276175676511868	0.02319673810520424	0.2668912166618268	0.9998116025914493	NS
Ndst1	ENSMUSG00000054008	9780.303731563085	0.005273937035991386	0.023093480164171527	0.3286144363265852	0.9998116025914493	NS
Rapgef1	ENSMUSG00000039844	10262.96513537653	0.00527278153398144	0.02302365299520247	0.3278611989733563	0.9998116025914493	NS
Pdzd7	ENSMUSG00000074818	128.97941126173072	0.005269703363567544	0.023474109978624393	0.12191882303955053	0.9998116025914493	NS
Pea15a	ENSMUSG00000013698	21671.066349210003	0.005269401337157372	0.02216375813393998	0.5121414897566574	0.9998116025914493	NS
Rnf24	ENSMUSG00000048911	3836.401855011225	0.005265800209651793	0.023176873732554032	0.24658628814005587	0.9998116025914493	NS
Snx30	ENSMUSG00000028385	1635.3220061306597	0.005265671936244961	0.0233492381200834	0.13931830170768866	0.9998116025914493	NS
Rsl1	ENSMUSG00000058900	260.1431869594755	0.005262532207324524	0.023366548976816427	0.18530541803426026	0.9998116025914493	NS
Marchf6	ENSMUSG00000039100	14457.748173802389	0.005258692115319726	0.023122481952565586	0.32725200280697125	0.9998116025914493	NS
Cyp2d22	ENSMUSG00000061740	190.6626245540195	0.005255047474198364	0.023272436814702906	0.23507509338416285	0.9998116025914493	NS
Atp1a1	ENSMUSG00000033161	10775.704868009823	0.0052543549088935855	0.022909079966023965	0.49175801535766284	0.9998116025914493	NS
Smap1	ENSMUSG00000026155	1590.8200604986473	0.005253863695370273	0.022892226402052733	0.36671404953143466	0.9998116025914493	NS
Abcd3	ENSMUSG00000028127	5251.51509940091	0.005253414390399313	0.02119712222782899	0.5663071731464107	0.9998116025914493	NS
Fam135b	ENSMUSG00000036800	990.1527553086017	0.005251063124870407	0.023554850131405146	0.06471819942056739	0.9686995572209363	NS
Nrgn	ENSMUSG00000053310	191.045327371622	0.0052486067291946156	0.02365917444960795	0.005881700232987515	0.4551869633530605	NS
Pcdhgb7	ENSMUSG00000104063	417.29112987205167	0.005247500000833917	0.023308110854302618	0.2127251934260491	0.9998116025914493	NS
Jakmip1	ENSMUSG00000063646	312.2510829879318	0.005246499848119316	0.02345360000770598	0.13251300216128148	0.9998116025914493	NS
Fam210a	ENSMUSG00000038121	2525.462789759539	0.005242555883649426	0.023108328395063167	0.30052493390402035	0.9998116025914493	NS
Akap12	ENSMUSG00000038587	2465.5210745396384	0.005240921761731833	0.023298217918602628	0.21941946825695705	0.9998116025914493	NS
Rps3a1	ENSMUSG00000028081	22009.828078950934	0.005240116267878123	0.02352036750533261	0.8817439925289634	0.9998116025914493	NS
Nav3	ENSMUSG00000020181	5033.354644000724	0.005239695922279616	0.023352960889885938	0.20488589475360974	0.9998116025914493	NS
Zxdc	ENSMUSG00000034430	1516.76219422989	0.005239084758621955	0.022526400288716317	0.44201274875301544	0.9998116025914493	NS
N4bp2	ENSMUSG00000037795	4586.2463947188835	0.005236786047611278	0.02313460550768908	0.6793668078320603	0.9998116025914493	NS
Nsd3	ENSMUSG00000054823	5751.480079323755	0.005234284717805208	0.02300657317015047	0.3298242255727305	0.9998116025914493	NS
Mbd6	ENSMUSG00000025409	2580.459074113508	0.005232632193659466	0.02332563214985699	0.2175267367898702	0.9998116025914493	NS
Csdc2	ENSMUSG00000042109	3489.005139465941	0.005231816974720094	0.0233249600738542	0.21763927871148153	0.9998116025914493	NS
Edem2	ENSMUSG00000038312	1143.6831456111904	0.005230289064120549	0.02267565970909312	0.4357572424849348	0.9998116025914493	NS
C2cd2l	ENSMUSG00000032120	1459.0763988618908	0.005228362281534347	0.02211543972992899	0.4994507400946659	0.9998116025914493	NS
Stxbp5	ENSMUSG00000019790	1939.475272535937	0.005227644691475388	0.023113956081077358	0.29572422322303743	0.9998116025914493	NS
Zdhhc1	ENSMUSG00000039199	863.7304935155723	0.005227284608344198	0.022838913745530248	0.45366316464406103	0.9998116025914493	NS
Laptm5	ENSMUSG00000028581	343.6187050235322	0.0052245982968476155	0.023452564853583147	0.1277336205995184	0.9998116025914493	NS
Syn1	ENSMUSG00000037217	2748.570041385854	0.005222297130967766	0.023489064410526294	0.11136029623298693	0.9998116025914493	NS
Top2b	ENSMUSG00000017485	27878.123809108005	0.005220223320437838	0.02226534934815963	0.9394925676159254	0.9998116025914493	NS
Fam184b	ENSMUSG00000015879	473.3292804276326	0.00521935418110782	0.023398605409044614	0.1620221674691557	0.9998116025914493	NS
Slc17a7	ENSMUSG00000070570	2200.620929497093	0.00521845956091656	0.023282466602432522	0.22688782244104289	0.9998116025914493	NS
Samd4b	ENSMUSG00000109336	4050.042852113399	0.005211723053035548	0.023275747646085566	0.2299654500088836	0.9998116025914493	NS
Asxl2	ENSMUSG00000037486	1907.4594423377198	0.005211679299816747	0.02336529520170456	0.1792397377588135	0.9998116025914493	NS
3830406C13Rik	ENSMUSG00000033111	1721.6561716695367	0.005210768874149252	0.023447669804503125	0.1303598574153422	0.9998116025914493	NS
Prr14l	ENSMUSG00000054280	3376.4069904046773	0.005208173485311415	0.023348590208176014	0.18973780125058207	0.9998116025914493	NS
Pcgf2	ENSMUSG00000018537	4446.86150098648	0.005207082664872011	0.023093120672561206	0.3027731262495877	0.9998116025914493	NS
Loxl1	ENSMUSG00000032334	2939.022976637083	0.005204431788517238	0.02345054572874748	0.12964563409270152	0.9998116025914493	NS
Ago3	ENSMUSG00000028842	1773.120506789686	0.005203089737683223	0.02346106588458214	0.10533039498228276	0.9998116025914493	NS
Pkd1	ENSMUSG00000032855	5395.754252857586	0.005201209245886106	0.02339276824151097	0.20273947165117742	0.9998116025914493	NS
Bcor	ENSMUSG00000040363	4448.718492206747	0.005197902253550149	0.023230276720609	0.24206963380518623	0.9998116025914493	NS
Gm10524	ENSMUSG00000097141	245.39640059334593	0.005193950889850685	0.023615218914011093	0.03403382216344385	0.8484970663576232	NS
Hipk1	ENSMUSG00000008730	7756.518680912622	0.005187714168997508	0.023111469627146417	0.34624169600729043	0.9998116025914493	NS
Cacna1i	ENSMUSG00000022416	550.5594380087823	0.005185883358325561	0.02347239118395166	0.09265265047321547	0.9998116025914493	NS
Kif26b	ENSMUSG00000026494	3473.2948858379764	0.005184417119363698	0.023443537931083818	0.12911141500875079	0.9998116025914493	NS
Pdp2	ENSMUSG00000048371	1618.7830219592377	0.0051838287414173265	0.023016980547705186	0.328165115020447	0.9998116025914493	NS
Hsd17b11	ENSMUSG00000029311	566.9782380360516	0.005181164189658875	0.023393852790368982	0.16031111300167322	0.9998116025914493	NS
Sirpa	ENSMUSG00000037902	2651.8714167808444	0.005180936340495819	0.022938983632576473	0.19952278337190907	0.9998116025914493	NS
Pdzd8	ENSMUSG00000074746	3330.800687088047	0.005179007133978892	0.022994271672361292	0.32396580602418895	0.9998116025914493	NS
Rxrg	ENSMUSG00000015843	83.13412922847735	0.0051762629947184795	0.023567509834372814	0.04192642206041713	0.9013313828734233	NS
Zfp933	ENSMUSG00000059423	1132.2633418721018	0.0051725356121788465	0.02330084395959212	0.21231356830187875	0.9998116025914493	NS
Fbrs	ENSMUSG00000042423	2321.658452573869	0.0051723060861838714	0.023280002699029002	0.22289324646666583	0.9998116025914493	NS
Abi2	ENSMUSG00000026782	8086.541214263983	0.005170001198284393	0.022860767043831443	0.5452457121527894	0.9998116025914493	NS
Rab11fip3	ENSMUSG00000037098	3939.863001198164	0.005169063691932313	0.02321118491274314	0.2655252239923269	0.9998116025914493	NS
Ssbp4	ENSMUSG00000070003	1444.3158596561236	0.0051687355894445884	0.023207192711293883	0.259222724471103	0.9998116025914493	NS
Lmo1	ENSMUSG00000036111	1945.6637718894433	0.005166274352338582	0.023085988940383766	0.30502304252520895	0.9998116025914493	NS
Emx2os	ENSMUSG00000087095	290.23129318962225	0.005166202800085916	0.023324404694090643	0.19829203330008294	0.9998116025914493	NS
Speg	ENSMUSG00000026207	948.0547106264422	0.00516560602504951	0.02343363161215924	0.13270091703666223	0.9998116025914493	NS
Wfs1	ENSMUSG00000039474	492.183978930177	0.005161496441140242	0.023251490025309816	0.2354326228746491	0.9998116025914493	NS
Zfp706	ENSMUSG00000062397	9540.06356416358	0.005160229019179868	0.02226397886680416	0.34491492560853776	0.9998116025914493	NS
Cebpa	ENSMUSG00000034957	203.5385733364046	0.005160036290508626	0.023461018828636895	0.11287969962426517	0.9998116025914493	NS
Bag1	ENSMUSG00000028416	5177.265029668112	0.0051574938891098335	0.022590068471049454	0.3657893250825398	0.9998116025914493	NS
Spata7	ENSMUSG00000021007	981.5860889411931	0.005156862222198963	0.02286248722391954	0.3732769575520779	0.9998116025914493	NS
Ptprs	ENSMUSG00000013236	58163.43544932484	0.005155524799958762	0.023370160535211505	0.17174569422219138	0.9998116025914493	NS
Prmt2	ENSMUSG00000020230	7540.0712500238615	0.005153516682100677	0.022238354862093246	0.5302877033716259	0.9998116025914493	NS
Ets2	ENSMUSG00000022895	909.3137427607185	0.005152976187888587	0.023067201232515263	0.31091086135357726	0.9998116025914493	NS
Glt1d1	ENSMUSG00000049971	349.6946149286665	0.005152824777375935	0.023377876771521887	0.16728121767690815	0.9998116025914493	NS
Slc7a2	ENSMUSG00000031596	774.1695960419049	0.0051503891475639715	0.023426183098920403	0.1352998379563315	0.9998116025914493	NS
Gpr155	ENSMUSG00000041762	811.5892255815122	0.005149259417971367	0.02324330247007863	0.23573656868851628	0.9998116025914493	NS
Meis1	ENSMUSG00000020160	388.2762597383793	0.005146639382682913	0.023462888879943123	0.1071220886171533	0.9998116025914493	NS
Chmp2b	ENSMUSG00000004843	1667.6426567558362	0.005145348666862262	0.02318222434197187	0.26419002829558874	0.9998116025914493	NS
Podxl2	ENSMUSG00000033152	10581.213038639371	0.005140564193341204	0.02295565552074659	0.3368567491912545	0.9998116025914493	NS
Esrra	ENSMUSG00000024955	1301.9328285469167	0.005140278589194204	0.023158017365481225	0.27044063329417417	0.9998116025914493	NS
Mtch1	ENSMUSG00000024012	18453.193049360958	0.0051364552544438235	0.02250759544299675	0.42412733429981536	0.9998116025914493	NS
Gm43660	ENSMUSG00000107352	174.10745095744392	0.005133409262397684	0.023451951839498896	0.11515535339104285	0.9998116025914493	NS
Abl2	ENSMUSG00000026596	5171.467886647506	0.005130793193735805	0.023234304343280134	0.24213731450976547	0.9998116025914493	NS
Rps6ka1	ENSMUSG00000003644	747.1322718555059	0.005129397882230827	0.0231033184469648	0.29737382463897494	0.9998116025914493	NS
Cdc25a	ENSMUSG00000032477	2453.428438863106	0.0051252784579864106	0.023059353491483053	0.3119847491350923	0.9998116025914493	NS
Kdm7a	ENSMUSG00000042599	2958.9086593450743	0.005122849687395292	0.023382567788019528	0.18264929180835457	0.9998116025914493	NS
Rasa1	ENSMUSG00000021549	6745.588134925658	0.005122523095205882	0.021433266919811993	0.5808372541299691	0.9998116025914493	NS
Synm	ENSMUSG00000030554	993.7336339480298	0.005122147864989409	0.023398122633045627	0.14728169040449277	0.9998116025914493	NS
Snrnp70	ENSMUSG00000063511	19448.067085562285	0.005121328821354905	0.02297991292598458	0.3399310888573924	0.9998116025914493	NS
Mob3c	ENSMUSG00000028709	152.50362607853475	0.00512093529301155	0.023441553570941038	0.12028151338959275	0.9998116025914493	NS
Atp6v1f	ENSMUSG00000004285	3423.2066621739054	0.005117704923437612	0.02304508848505623	0.3205765560430135	0.9998116025914493	NS
Srebf2	ENSMUSG00000022463	13655.041765547165	0.005117292558487018	0.02280255580245358	0.3252388364030328	0.9998116025914493	NS
Kif21b	ENSMUSG00000041642	33578.352603306696	0.005116407518080477	0.02337865042488752	0.26562488853691363	0.9998116025914493	NS
B3gat3	ENSMUSG00000071649	2364.7361760116096	0.005115314011970672	0.022929188574255736	0.35463415953288807	0.9998116025914493	NS
Ankle2	ENSMUSG00000029501	3111.5149605859147	0.005113521737523707	0.022233981560033634	0.47854960065790514	0.9998116025914493	NS
Arhgef17	ENSMUSG00000032875	2924.181648764895	0.005111230348621955	0.023188734039260056	0.2624667109103171	0.9998116025914493	NS
Prrc2b	ENSMUSG00000039262	30211.281458785063	0.005110940653892883	0.023448871692724003	0.11376942778702576	0.9998116025914493	NS
Srrm3	ENSMUSG00000039860	1155.9873675025447	0.0051102924104510054	0.02341371368171959	0.12218341369290223	0.9998116025914493	NS
Fzd3	ENSMUSG00000007989	12595.378057369673	0.00510810620975781	0.023465248039136907	0.1015909463622315	0.9998116025914493	NS
Coro2a	ENSMUSG00000028337	486.5892429511728	0.005102707196427185	0.023466959640957304	0.09788450662263144	0.9998116025914493	NS
Zfp469	ENSMUSG00000043903	113.50691289513058	0.005102443570488816	0.023563424924495806	0.031048113415687275	0.8383403612385434	NS
Tprkb	ENSMUSG00000054226	2157.191095169841	0.00510114649418111	0.02262786665099063	0.42909439245860287	0.9998116025914493	NS
Lrrc55	ENSMUSG00000075224	1893.688315290287	0.0050992581777032486	0.023218833586473246	0.2510787486789525	0.9998116025914493	NS
Rab14	ENSMUSG00000026878	10121.178237280092	0.005097834143880638	0.021690159343037106	0.5464941776199876	0.9998116025914493	NS
Triobp	ENSMUSG00000033088	3991.7964987270466	0.005095355335134078	0.0233279970378202	0.18589393446928926	0.9998116025914493	NS
Mindy2	ENSMUSG00000042444	1703.545948367237	0.005094987762790148	0.023361306906924353	0.16977370066475117	0.9998116025914493	NS
Rnft2	ENSMUSG00000032850	3180.6295741989525	0.005094014088200317	0.022924123152860403	0.3509554965056927	0.9998116025914493	NS
BC005537	ENSMUSG00000019132	16516.839735709236	0.0050939741027490795	0.022812121681548354	0.4161857897206043	0.9998116025914493	NS
Gnb2	ENSMUSG00000029713	16626.69533260867	0.0050913057114945854	0.022821945935956427	0.38392485540820814	0.9998116025914493	NS
Tmem132c	ENSMUSG00000034324	2172.9260315652505	0.00509095949717812	0.023391960766885316	0.14960781171469348	0.9998116025914493	NS
Fam193b	ENSMUSG00000021495	4826.188797017396	0.005090405732246962	0.023078186537435298	0.30170219767237444	0.9998116025914493	NS
Mir670hg	ENSMUSG00000075020	336.7169598275918	0.005090170221811781	0.02334839493086546	0.17617671760123776	0.9998116025914493	NS
Wtap	ENSMUSG00000060475	5564.288635140323	0.005085901600491349	0.02217251989641594	0.4885010026783712	0.9998116025914493	NS
Tmem181b-ps	ENSMUSG00000096780	2057.3378917439863	0.005085724731080009	0.02339491881144526	0.14582595326808043	0.9998116025914493	NS
Mfsd11	ENSMUSG00000020818	1303.050590934192	0.005084311940321012	0.023003480837142678	0.3319005091036696	0.9998116025914493	NS
Ppif	ENSMUSG00000021868	817.2540192928342	0.005082453613747988	0.022930896823811782	0.35359408551656923	0.9998116025914493	NS
Kmt2d	ENSMUSG00000048154	7623.934694234217	0.005081217749141255	0.023513998854974766	0.06105932371460467	0.9681197376591167	NS
Lrrc73	ENSMUSG00000071073	366.91592711697166	0.005078169995104178	0.023390637496375336	0.13181520447038644	0.9998116025914493	NS
Zfp865	ENSMUSG00000074405	1630.2517900909659	0.005077256985229379	0.023200475050756255	0.25174911528227106	0.9998116025914493	NS
Snrpd2	ENSMUSG00000040824	5149.256098521032	0.005076157867669344	0.0231715333916524	0.2677572848111827	0.9998116025914493	NS
Trp53inp2	ENSMUSG00000038375	8849.391681692061	0.005074141965048809	0.02230382554021807	0.47413777354656567	0.9998116025914493	NS
Opcml	ENSMUSG00000062257	5850.490391281614	0.00507373635693273	0.023474033935141417	0.0889535958285398	0.9998116025914493	NS
Cpeb3	ENSMUSG00000039652	622.0039337909852	0.005073705792599953	0.02340075654655824	0.1426447488249644	0.9998116025914493	NS
Myo1c	ENSMUSG00000017774	830.5387092714345	0.00507367802201812	0.0230496813339224	0.31447488507085786	0.9998116025914493	NS
Map3k11	ENSMUSG00000004054	948.4522321093731	0.005072904282159937	0.022949880909927927	0.3474448312997941	0.9998116025914493	NS
Cpne4	ENSMUSG00000032564	802.7991769951431	0.00506715555638291	0.023519500767500475	0.055186842101088325	0.9506290958041244	NS
Osbpl5	ENSMUSG00000037606	3385.990539114114	0.005066234420034721	0.022685730888517223	0.3812160946611533	0.9998116025914493	NS
Sptbn4	ENSMUSG00000011751	1301.078624171411	0.005065403824487284	0.023498353696226392	0.06934016037386238	0.9770710433553276	NS
Cmtm4	ENSMUSG00000096188	5493.072737593852	0.00506385591851346	0.022956971082493668	0.36129114788933514	0.9998116025914493	NS
Mturn	ENSMUSG00000038065	25339.354366954227	0.005062273384801109	0.022646443252783983	0.45274921912900756	0.9998116025914493	NS
Tmem250-ps	ENSMUSG00000087679	1224.117123086156	0.005056096277028568	0.02262044267626994	0.42704842941966736	0.9998116025914493	NS
Efna4	ENSMUSG00000028040	974.8661276550465	0.005054482906498855	0.023139356538672405	0.2866961828301334	0.9998116025914493	NS
Fnip2	ENSMUSG00000061175	1465.4416359762038	0.005050645177736239	0.023301393301498958	0.2003439047802352	0.9998116025914493	NS
Mogs	ENSMUSG00000030036	1651.8589326702645	0.005049766029960085	0.023027819622224936	0.31574681279863404	0.9998116025914493	NS
Synrg	ENSMUSG00000034940	6441.627616904716	0.0050494730861595635	0.02301187733819991	0.32868347678595866	0.9998116025914493	NS
Ctdsp2	ENSMUSG00000078429	7928.457565441058	0.0050492670200368225	0.02314095280898901	0.2798242882432029	0.9998116025914493	NS
Ptpn12	ENSMUSG00000028771	6275.045394556498	0.005048557927351567	0.022390661047269566	0.5552853130032707	0.9998116025914493	NS
Slc25a36	ENSMUSG00000032449	4471.385274533921	0.005046730257881378	0.022628339501721686	0.4277424721292589	0.9998116025914493	NS
Plekhg5	ENSMUSG00000039713	877.2503412733168	0.005046185047537809	0.02304947380048535	0.31529643709723965	0.9998116025914493	NS
Lnpep	ENSMUSG00000023845	4593.831313492018	0.005041008336521911	0.023342203807522215	0.1747526562515104	0.9998116025914493	NS
Fabp3	ENSMUSG00000028773	742.686529413462	0.00503705480525132	0.02329157217470352	0.21228537126363978	0.9998116025914493	NS
Mtmr10	ENSMUSG00000030522	1215.3192786780742	0.005030049231236515	0.022959150236012145	0.34450110609897916	0.9998116025914493	NS
Clmp	ENSMUSG00000032024	5595.725701535661	0.0050249743421043646	0.02308608495738697	0.3240985134821876	0.9998116025914493	NS
C2cd5	ENSMUSG00000030279	3526.5506764215725	0.00502173568565182	0.02252463972890883	0.4527639124503373	0.9998116025914493	NS
Zfp78	ENSMUSG00000055150	249.39009557258234	0.005020491575861639	0.0231596056208285	0.27018444503648237	0.9998116025914493	NS
Vcan	ENSMUSG00000021614	16500.55718780712	0.005019660117423726	0.023407454830873687	0.12805486982297484	0.9998116025914493	NS
Prkab2	ENSMUSG00000038205	1590.3148672204454	0.005019473120100033	0.022970164141296004	0.34257183413833253	0.9998116025914493	NS
Map4k1	ENSMUSG00000037337	210.24200795435627	0.0050175789757302075	0.0233379115589098	0.17432777787509748	0.9998116025914493	NS
Celf6	ENSMUSG00000032297	1078.7154656483135	0.005015413257748702	0.023421598285829178	0.11697415024256659	0.9998116025914493	NS
Sh3pxd2b	ENSMUSG00000040711	4702.0190704365805	0.005015300154276513	0.023422871244865254	0.11611657632081143	0.9998116025914493	NS
Cdk5r2	ENSMUSG00000090071	1467.8175837835872	0.005012935051895697	0.023555714665813517	0.02042271579053405	0.7144384655675872	NS
Chic1	ENSMUSG00000031327	1541.0558774846868	0.005012682855833787	0.02310931090222828	0.2868631291342078	0.9998116025914493	NS
Sec16b	ENSMUSG00000026589	94.2082215099444	0.005012521686342473	0.023479704390287234	0.07266700817105612	0.9791202803977981	NS
Sfxn5	ENSMUSG00000033720	2430.0898261770926	0.005011073151177992	0.02314321838658543	0.2595372704499859	0.9998116025914493	NS
Med13	ENSMUSG00000034297	8337.921372233024	0.005010683721884003	0.02325239475352198	0.2124674443221445	0.9998116025914493	NS
Parvg	ENSMUSG00000022439	80.77484106553257	0.005010092276042014	0.023454086940300257	0.09136935081594887	0.9998116025914493	NS
Rbm15	ENSMUSG00000048109	717.534851505603	0.005006344038219478	0.02335985908296052	0.14541400391280696	0.9998116025914493	NS
2810025M15Rik	ENSMUSG00000049881	2252.3702357219245	0.005006324378561816	0.023261248574431265	0.21860273580986767	0.9998116025914493	NS
Dclk1	ENSMUSG00000027797	22806.271751283984	0.005003534933032116	0.023215314721178836	0.24282914891354862	0.9998116025914493	NS
Sh3bp1	ENSMUSG00000022436	76.221078533932	0.005003437921350765	0.023494225157686035	0.05929364458502376	0.9607442015407089	NS
Cldn12	ENSMUSG00000046798	1388.3567407746102	0.005002085598396119	0.02320266214679082	0.2511945479694644	0.9998116025914493	NS
Tmem248	ENSMUSG00000053094	2127.0596652497634	0.004995764571732416	0.022803837129964553	0.3879136021296151	0.9998116025914493	NS
Gm37074	ENSMUSG00000103685	32.207255204906936	0.004994947464446514	0.02357688775328447	0.007518942694764166	0.50193588054219	NS
Mecp2	ENSMUSG00000031393	8005.30832154832	0.004992723618735808	0.023290003739776723	0.20115327387634882	0.9998116025914493	NS
Fermt3	ENSMUSG00000024965	111.19774747879599	0.004991660925083441	0.02337767832947602	0.14375561870926026	0.9998116025914493	NS
Ppp1r14c	ENSMUSG00000040653	933.2687598406562	0.004988415115539349	0.023351305590278808	0.15152936486426855	0.9998116025914493	NS
Igsf3	ENSMUSG00000042035	9522.45632515659	0.004986705212930813	0.02297541024600976	0.32236365922431454	0.9998116025914493	NS
Rap2b	ENSMUSG00000036894	2091.3730353880665	0.004976812972927164	0.02300423166040005	0.32400762314467335	0.9998116025914493	NS
Foxred2	ENSMUSG00000016552	1744.852681443089	0.004976325959921746	0.02315902981545253	0.26669571795050073	0.9998116025914493	NS
Man2a1	ENSMUSG00000024085	970.8329056143916	0.0049760880058557335	0.023150289233256384	0.271767433811073	0.9998116025914493	NS
Tecpr1	ENSMUSG00000066621	2905.121317375081	0.004975774613800034	0.023059769114831135	0.33852245899424377	0.9998116025914493	NS
Dop1b	ENSMUSG00000022946	3390.1118433642814	0.004973208869437177	0.02329833584262996	0.1938474089808565	0.9998116025914493	NS
Dynlrb1	ENSMUSG00000047459	9018.295906698148	0.00497141536506383	0.022611863670611597	0.4337344198525702	0.9998116025914493	NS
Inpp5f	ENSMUSG00000042105	18969.91261734705	0.004968724904144425	0.023159831278778572	0.5028097598789407	0.9998116025914493	NS
Prcc	ENSMUSG00000004895	3349.7629449385304	0.004967513143227644	0.02288922685515502	0.36500862111881377	0.9998116025914493	NS
Fem1b	ENSMUSG00000032244	13923.935978923502	0.004966127432979942	0.02312993336136403	0.1351524408627476	0.9998116025914493	NS
Sh3bp5	ENSMUSG00000021892	7884.905242875696	0.004964846570423524	0.02303266927818071	0.3519264960125536	0.9998116025914493	NS
Pla2g12a	ENSMUSG00000027999	493.16975141088847	0.004960856861896337	0.023198547120666713	0.2481824848898026	0.9998116025914493	NS
Fam129a	ENSMUSG00000026483	295.49211327462814	0.004959186511687521	0.023339689056712593	0.165254445214223	0.9998116025914493	NS
Vti1a	ENSMUSG00000024983	2130.7073032900266	0.004958753438192391	0.02253691133652078	0.4577665974308653	0.9998116025914493	NS
Gas2l1	ENSMUSG00000034201	646.7951827923312	0.004957756473706341	0.022989398785191562	0.32967016822583867	0.9998116025914493	NS
Pde7a	ENSMUSG00000069094	7060.54867701069	0.004953332790035679	0.022381633497062237	0.4661839049970661	0.9998116025914493	NS
Atxn2l	ENSMUSG00000032637	8402.035652142577	0.0049526633342688725	0.023259198130506826	0.3219856529064142	0.9998116025914493	NS
Kcnmb4	ENSMUSG00000054934	371.6900839147486	0.0049507022826271955	0.02316609141343758	0.2501141773587761	0.9998116025914493	NS
Snx8	ENSMUSG00000029560	906.5681828540786	0.0049504359252326244	0.02303234261168068	0.3245825381922968	0.9998116025914493	NS
Frs2	ENSMUSG00000020170	3593.34736215331	0.004949785024574282	0.02271871259044154	0.49330621689162507	0.9998116025914493	NS
Aplp1	ENSMUSG00000006651	21493.975837811704	0.004947945287584524	0.023090006597623544	0.8962914642691091	0.9998116025914493	NS
Wipi1	ENSMUSG00000041895	722.5224839585017	0.004946571119804437	0.023016844238585903	0.32234006645369284	0.9998116025914493	NS
Ikbip	ENSMUSG00000019975	495.8544574462107	0.004945218455829842	0.023131697583051336	0.27870150725151416	0.9998116025914493	NS
Usp31	ENSMUSG00000063317	3059.0715989474124	0.004945110987146706	0.023217507128932207	0.2450442639483746	0.9998116025914493	NS
Antxr1	ENSMUSG00000033420	1265.7658213910713	0.004938771616986598	0.02337581917838851	0.137734603628941	0.9998116025914493	NS
Ccdc184	ENSMUSG00000029875	745.4878420522434	0.004936728924960713	0.02343560630210991	0.0922315573999506	0.9998116025914493	NS
Arnt	ENSMUSG00000015522	2580.639809996205	0.004934182852346855	0.022661140497569125	0.4255922158867278	0.9998116025914493	NS
Rps7	ENSMUSG00000061477	22134.789792650776	0.004933910544288932	0.022998018244032515	0.3559402316770574	0.9998116025914493	NS
Zfp593	ENSMUSG00000028840	233.85964928270698	0.0049311329481839875	0.02318679319390742	0.2520993657503402	0.9998116025914493	NS
Kcnh7	ENSMUSG00000059742	1696.8610751032118	0.004927258867366282	0.023245303261408563	0.22158422164200303	0.9998116025914493	NS
Tmem87b	ENSMUSG00000014353	2454.0256542428588	0.004927057214582108	0.022382401792615213	0.4867535316628204	0.9998116025914493	NS
Exoc8	ENSMUSG00000074030	1559.147404664757	0.004926662440586558	0.022270536043349103	0.520496400711447	0.9998116025914493	NS
Arid1b	ENSMUSG00000069729	6088.985025217141	0.004920413894945066	0.023319560225211408	0.17692586382900774	0.9998116025914493	NS
Gpd2	ENSMUSG00000026827	2814.0834635673777	0.004910165011588429	0.02304947207532781	0.4224455966550554	0.9998116025914493	NS
Fmc1	ENSMUSG00000019689	615.9870805939987	0.004907719835457194	0.02307734050488437	0.30039598210497215	0.9998116025914493	NS
Agpat1	ENSMUSG00000034254	4555.6686387511245	0.0049056341373678765	0.02266062935817084	0.42359149938661916	0.9998116025914493	NS
D7Bwg0826e	ENSMUSG00000109198	145.68246700358466	0.004899748736909581	0.023250915917952246	0.2147691778109648	0.9998116025914493	NS
Abcc10	ENSMUSG00000032842	962.7886465520409	0.004895775525795479	0.02288681632967525	0.36766208132753775	0.9998116025914493	NS
Pcdh17	ENSMUSG00000035566	2826.1517741683047	0.0048902651136255824	0.02341435031344165	0.21886319336895976	0.9998116025914493	NS
Dnajb14	ENSMUSG00000074212	1837.4455284084247	0.00488799324217361	0.02299475635510301	0.32713281356441276	0.9998116025914493	NS
Oxsm	ENSMUSG00000021786	446.90347297953866	0.004886631978907723	0.023115803441391865	0.28315911468696997	0.9998116025914493	NS
St6galnac5	ENSMUSG00000039037	3285.8940590806324	0.004886236805713059	0.023362184209841593	0.1485913765771842	0.9998116025914493	NS
Usp46	ENSMUSG00000054814	2719.721152296457	0.004885668939031149	0.02264968826051155	0.42610769225458633	0.9998116025914493	NS
Prox1	ENSMUSG00000010175	3124.392619610074	0.004884657829940841	0.023353219402334254	0.14582399044933778	0.9998116025914493	NS
Fndc1	ENSMUSG00000071984	151.42997248032046	0.004882021604000595	0.023509380665508783	0.025582493043159727	0.7819869128685121	NS
Phactr3	ENSMUSG00000027525	3612.8501844868692	0.004876020160760159	0.022879928608941398	0.3569653112085107	0.9998116025914493	NS
Map1lc3a	ENSMUSG00000027602	2302.146719387696	0.004875085529190555	0.023064696100804267	0.3106788072000226	0.9998116025914493	NS
Iqsec3	ENSMUSG00000040797	721.754410984149	0.004872458345434941	0.02345712399582086	0.0626545381534624	0.9686995572209363	NS
Ptges	ENSMUSG00000050737	207.37713759795616	0.004871676917922505	0.023286224621639668	0.18994665393418034	0.9998116025914493	NS
Apobec1	ENSMUSG00000040613	358.4191819173309	0.004870000260522791	0.02337023698997719	0.13075494599590162	0.9998116025914493	NS
Cfap20	ENSMUSG00000031796	3083.656823021441	0.004869617611568766	0.02250770398955793	0.4633593871491366	0.9998116025914493	NS
Pgm2l1	ENSMUSG00000030729	3303.9255337529653	0.004866027531703897	0.0233671133340171	0.052356400633588505	0.9396439035534666	NS
Prrt4	ENSMUSG00000079654	326.4419159520199	0.00486278334736131	0.02342687587600043	0.08479892286451259	0.9998116025914493	NS
Zbtb20	ENSMUSG00000022708	14713.03383231321	0.004855748863091221	0.02348949871048052	0.03461570644215031	0.855264074303308	NS
Pradc1	ENSMUSG00000030008	268.6473017932555	0.004854289780377534	0.023129885885759958	0.27489628770996843	0.9998116025914493	NS
Trio	ENSMUSG00000022263	11705.964155834283	0.004852011033170286	0.02318443448398268	0.24803425443829372	0.9998116025914493	NS
Zfp526	ENSMUSG00000046541	457.7424719775841	0.004847516613616616	0.023413087076895028	0.07488703761246225	0.9867189685488897	NS
Btbd9	ENSMUSG00000062202	4163.154509812561	0.004842531307320113	0.02281328612222542	0.385171313719075	0.9998116025914493	NS
Ryr1	ENSMUSG00000030592	1531.3797827580574	0.004836188776866126	0.02315536385208496	0.25925993759881155	0.9998116025914493	NS
Carm1	ENSMUSG00000032185	3322.9020318704775	0.004835712966817329	0.023176218318122874	0.24971898950609397	0.9998116025914493	NS
Prrt1	ENSMUSG00000015476	1073.6476976916426	0.0048357017811434784	0.023457084947221745	0.06510188482462491	0.9702642310212551	NS
Dlgap3	ENSMUSG00000042388	1198.4018550742974	0.004835188602707043	0.023401622197419432	0.10529417775002314	0.9998116025914493	NS
Isyna1	ENSMUSG00000019139	1269.6436001823067	0.004834542239548045	0.022764716670343976	0.3794077007645159	0.9998116025914493	NS
2610306M01Rik	ENSMUSG00000100164	487.6942037244271	0.004833737630369023	0.02275421558637163	0.4048485583122131	0.9998116025914493	NS
Hps6	ENSMUSG00000074811	109.02655449623747	0.004824707587264963	0.02335796406735105	0.13223937714001338	0.9998116025914493	NS
Chml	ENSMUSG00000078185	662.5495193886333	0.004823555688108353	0.023110376436262542	0.2827595045389183	0.9998116025914493	NS
Cadm1	ENSMUSG00000032076	13932.172401517715	0.0048167617380474505	0.02301808378923991	0.32682881217086973	0.9998116025914493	NS
Zbtb11	ENSMUSG00000022601	1725.1134445262298	0.004813739806955937	0.022760544691780772	0.40381782869634236	0.9998116025914493	NS
Aldh1b1	ENSMUSG00000035561	1567.0175933073672	0.004812631054192467	0.022547660616405195	0.450875400996568	0.9998116025914493	NS
Gm42547	ENSMUSG00000106990	504.94294221568066	0.004810791473988703	0.023231026701811583	0.20454801531689495	0.9998116025914493	NS
Pcdhb9	ENSMUSG00000051242	264.68886964547744	0.004809864915989029	0.02334145589600622	0.14274480300053372	0.9998116025914493	NS
Evc	ENSMUSG00000029122	1307.5647200778712	0.004809225206030563	0.023266598649030624	0.19555885629215064	0.9998116025914493	NS
Trim33	ENSMUSG00000033014	7201.389313203072	0.004808635234969016	0.02256835106135479	0.7796125386252204	0.9998116025914493	NS
Tmod2	ENSMUSG00000032186	12424.112376072691	0.004803060900291287	0.023294480758723254	0.17626690232012937	0.9998116025914493	NS
Arid3a	ENSMUSG00000019564	557.4676752159028	0.004802658542900419	0.02328052854991318	0.1849946139462255	0.9998116025914493	NS
Foxj2	ENSMUSG00000003154	1549.0261462912104	0.004800581574322461	0.02299533605165908	0.33273179231185773	0.9998116025914493	NS
Gm48604	ENSMUSG00000111291	372.8582644030446	0.004799373891753479	0.023131662281271677	0.27159270679516484	0.9998116025914493	NS
Tigd5	ENSMUSG00000103906	552.2373460401917	0.004795299535723866	0.022789831918741642	0.39635906399191156	0.9998116025914493	NS
Slco3a1	ENSMUSG00000025790	1463.5920981508143	0.004794601439963625	0.023353744327005793	0.12499575956304064	0.9998116025914493	NS
Brf1	ENSMUSG00000011158	2656.083827475393	0.004793488527887369	0.02236539875750657	0.5058968558082639	0.9998116025914493	NS
Cggbp1	ENSMUSG00000054604	7366.471955183539	0.004793112988042284	0.02193357086101338	0.49121887661764535	0.9998116025914493	NS
Thap3	ENSMUSG00000039759	840.0632083468711	0.004790297025412665	0.023070008343103663	0.286224332459849	0.9998116025914493	NS
Cgrrf1	ENSMUSG00000055128	272.14883736780246	0.0047878133777408665	0.023107759193453738	0.28203055104174213	0.9998116025914493	NS
Tln2	ENSMUSG00000052698	2261.071155177061	0.0047842122092794735	0.02334247018122857	0.08282938668783092	0.9998116025914493	NS
Atp5k	ENSMUSG00000050856	3406.6202256105757	0.004783817723143181	0.023068670153541238	0.3044729020138429	0.9998116025914493	NS
Pdgfrl	ENSMUSG00000031595	528.8777303945739	0.004780469817828216	0.023248620691265393	0.20430260681350076	0.9998116025914493	NS
Mios	ENSMUSG00000042447	2129.377967959244	0.0047803795792222634	0.022224075577438482	0.3923636627040231	0.9998116025914493	NS
Rap1gap2	ENSMUSG00000038807	1464.8389686795686	0.0047799059541362805	0.023310760820212252	0.1884941911739246	0.9998116025914493	NS
St6galnac3	ENSMUSG00000052544	1245.351156795726	0.0047787440018935996	0.02302390569999274	0.3018967521174041	0.9998116025914493	NS
Git1	ENSMUSG00000011877	5170.4686563056075	0.004774893895176937	0.0228686112447681	0.3784061422306696	0.9998116025914493	NS
Srprb	ENSMUSG00000032553	3146.921792764389	0.004774566114230179	0.022371813787231198	0.4857756198716931	0.9998116025914493	NS
Gm10125	ENSMUSG00000063087	85.34517550593942	0.004771265645322682	0.023412685292376757	0.07761905914770653	0.9960841231714364	NS
Gpr68	ENSMUSG00000047415	73.9583916619892	0.004770811709144	0.023457657159571356	0.06025517489004115	0.9621625446072278	NS
Magi1	ENSMUSG00000045095	7786.618229738691	0.004770662738032851	0.023082051835294406	0.27917214711144395	0.9998116025914493	NS
Adcyap1	ENSMUSG00000024256	375.8767149056178	0.004770116832211506	0.023123298665360347	0.25861308634893315	0.9998116025914493	NS
Pam	ENSMUSG00000026335	9113.750894012384	0.004770001336180279	0.022765905495505646	0.3530269791052358	0.9998116025914493	NS
mt-Cytb	ENSMUSG00000064370	189074.76613984245	0.00476948848246425	0.022760606762014204	0.6397085441006445	0.9998116025914493	NS
Gm4247	ENSMUSG00000110124	155.11830507182378	0.004766530303993205	0.023317403387537235	0.20619020839311764	0.9998116025914493	NS
Enah	ENSMUSG00000022995	15673.186497988463	0.004765401728293624	0.023248715726979036	0.20260010703660244	0.9998116025914493	NS
Bag6	ENSMUSG00000024392	14870.844368681777	0.004762723022375881	0.022801213269059956	0.3680750748713982	0.9998116025914493	NS
Nckap1l	ENSMUSG00000022488	225.304890893434	0.004761821371506572	0.023145073276743814	0.26242878050475327	0.9998116025914493	NS
Setd5	ENSMUSG00000034269	9591.66085229868	0.004760530264377791	0.023091700758124764	0.14367423965785212	0.9998116025914493	NS
Trim65	ENSMUSG00000054517	169.40472242517743	0.004755222003645866	0.02319560470037348	0.23294176514922027	0.9998116025914493	NS
Zfp329	ENSMUSG00000057894	3794.490242772934	0.004753369756889267	0.022992632001085443	0.379254547717165	0.9998116025914493	NS
Mast3	ENSMUSG00000031833	1064.3352934546506	0.0047518235988195275	0.02320458733720338	0.2330330591746689	0.9998116025914493	NS
A3galt2	ENSMUSG00000028794	139.79804907805743	0.004749881289039008	0.023361097500174	0.11671255406202288	0.9998116025914493	NS
Ncoa7	ENSMUSG00000039697	1482.8198025353188	0.004745895086388021	0.023207841474545743	0.22577738296699298	0.9998116025914493	NS
Usp35	ENSMUSG00000035713	1027.8520389305374	0.004742011714002686	0.022840520754741033	0.3823510286807879	0.9998116025914493	NS
Acbd6	ENSMUSG00000033701	2111.6556164075014	0.004740669097039528	0.022997348882707963	0.34623907626777867	0.9998116025914493	NS
Tubb2a	ENSMUSG00000058672	20166.242334786988	0.004737755954031656	0.022970068154375148	0.28554340344089685	0.9998116025914493	NS
Gm42892	ENSMUSG00000106073	39.344128865548406	0.004735304713864957	0.023474067457992003	0.021655483517789852	0.735385518102574	NS
Ankrd13b	ENSMUSG00000037907	9330.690234767071	0.004732096258344186	0.022900314063836753	0.363918354744447	0.9998116025914493	NS
Dnah17	ENSMUSG00000033987	140.6240297073081	0.004731307118539882	0.023300920030996295	0.16139824428077912	0.9998116025914493	NS
Gm42829	ENSMUSG00000105895	105.14680500638863	0.0047291163524656454	0.02344005379555631	0.05020002024236431	0.929712811866779	NS
Csk	ENSMUSG00000032312	5411.602291915615	0.004728167810215133	0.022868900303155377	0.344635132942538	0.9998116025914493	NS
Pkdcc	ENSMUSG00000024247	1758.0707807281444	0.004723966699734218	0.022796853607921837	0.3955913122372934	0.9998116025914493	NS
Diablo	ENSMUSG00000029433	869.2730710432435	0.004722863409489609	0.022711845670237565	0.4349256076169982	0.9998116025914493	NS
Plekhm1	ENSMUSG00000034247	1696.2826328071428	0.004722117077239904	0.023079579840905813	0.29291335895696424	0.9998116025914493	NS
Bmyc	ENSMUSG00000049086	281.8463189041853	0.0047207386977317425	0.023002741880667414	0.322507623851269	0.9998116025914493	NS
Gm42732	ENSMUSG00000107331	322.9427245540017	0.0047206236454540845	0.0230929929390913	0.2866659561249426	0.9998116025914493	NS
Tex15	ENSMUSG00000009628	124.34019600646255	0.004720620140012573	0.023427000410379383	0.05536852573497387	0.9506290958041244	NS
Prkd2	ENSMUSG00000041187	674.2438992519199	0.004717107255578715	0.02324707004238836	0.19996378608745527	0.9998116025914493	NS
Kcnip2	ENSMUSG00000025221	850.4076103502937	0.004716572048551691	0.023344038520916422	0.1252581926918178	0.9998116025914493	NS
Klhl34	ENSMUSG00000047485	207.78328973116973	0.004716538110445181	0.023380459266928232	0.09429343541740237	0.9998116025914493	NS
Habp4	ENSMUSG00000021476	730.3116610359319	0.004712539394627617	0.02313405198010286	0.26597966434775766	0.9998116025914493	NS
Spindoc	ENSMUSG00000024970	2307.52343395876	0.004711902079790756	0.022612637164837256	0.4415069825949896	0.9998116025914493	NS
Prdm2	ENSMUSG00000057637	5004.250899451497	0.004710864096311893	0.02319283356856715	0.2462971871980212	0.9998116025914493	NS
Cyp4f17	ENSMUSG00000091586	478.3653129702137	0.004709749601949851	0.022921631084123664	0.36189496408788413	0.9998116025914493	NS
Arf3	ENSMUSG00000051853	11640.542178725258	0.004708080335371012	0.022333905404110187	0.5154286503145438	0.9998116025914493	NS
Rere	ENSMUSG00000039852	6722.106261827922	0.004707561763859212	0.023318592260678662	0.12194671279408992	0.9998116025914493	NS
Zfp964	ENSMUSG00000091764	381.2186016271685	0.004706131912449019	0.023149511816020252	0.2560387752170606	0.9998116025914493	NS
Eif4g3	ENSMUSG00000028760	12062.36962895046	0.004704786786271367	0.023120485726633756	0.2721625660708752	0.9998116025914493	NS
Sri	ENSMUSG00000003161	1637.7413367134238	0.00469856918333057	0.02232868440944459	0.49659296680081816	0.9998116025914493	NS
Gm49949	ENSMUSG00000117093	47.18684006618445	0.00469797390409792	0.023481318124879847	0.010029390743409777	0.5768452210478145	NS
Zfp94	ENSMUSG00000074282	649.5982532506125	0.004694099630589054	0.02290316698944487	0.36730947547904824	0.9998116025914493	NS
Cdkl5	ENSMUSG00000031292	3088.684170832726	0.004691462816273144	0.023262212784597364	0.20013192510456318	0.9998116025914493	NS
Oip5os1	ENSMUSG00000085438	11611.565722955	0.004690788833394058	0.022757647689627236	0.4103709657562385	0.9998116025914493	NS
Rftn2	ENSMUSG00000025978	1370.3379106195907	0.004690406036113248	0.022687857090523546	0.42440008191752454	0.9998116025914493	NS
Arc	ENSMUSG00000022602	427.71892720240226	0.0046898335280071085	0.02337706970530612	0.09191302391389669	0.9998116025914493	NS
Gm43457	ENSMUSG00000106678	82.45849027128031	0.004688035038071536	0.023351244316545505	0.1134798038385473	0.9998116025914493	NS
Afdn	ENSMUSG00000068036	12691.473064972812	0.004685508592066142	0.022934284738315196	0.31541086189078316	0.9998116025914493	NS
Armc7	ENSMUSG00000057219	396.82582729200925	0.004684559227780714	0.023009611939358035	0.32250260621061483	0.9998116025914493	NS
Radil	ENSMUSG00000029576	395.86284317759316	0.004682678949697101	0.02334678369011253	0.1168691441417009	0.9998116025914493	NS
Elmo1	ENSMUSG00000041112	3018.0322530222866	0.004682445701228734	0.022500094384723956	0.46491590381251546	0.9998116025914493	NS
Rpia	ENSMUSG00000053604	1435.9418917773069	0.004675286251847372	0.022919332774685462	0.35382117309026834	0.9998116025914493	NS
Dusp5	ENSMUSG00000034765	149.23658687197795	0.004669961432213434	0.02340151217617009	0.06623316723254297	0.9724072938493126	NS
Pianp	ENSMUSG00000030329	1115.419625422829	0.004666885354540746	0.023277073618723533	0.1703108892049646	0.9998116025914493	NS
Cpd	ENSMUSG00000020841	4692.8553874145055	0.0046666379319091145	0.022627210283070447	0.42861361896021316	0.9998116025914493	NS
Pik3c2b	ENSMUSG00000026447	5002.947658843826	0.004664438071196026	0.023176286578971625	0.42544393628016436	0.9998116025914493	NS
Dnajb2	ENSMUSG00000026203	2545.652574781119	0.004661454610144287	0.022323928870483165	0.4972944298518832	0.9998116025914493	NS
Ccdc124	ENSMUSG00000007721	3485.8231545751073	0.004660050728270221	0.022814041038210196	0.38367887294111414	0.9998116025914493	NS
Rnf152	ENSMUSG00000047496	2925.7465761533235	0.004657631290745648	0.023289193729972367	0.1622450261799203	0.9998116025914493	NS
9430064I24Rik	ENSMUSG00000108402	175.52355211281147	0.004656196196986874	0.023226864240657518	0.2050816017541933	0.9998116025914493	NS
Adcy2	ENSMUSG00000021536	584.4099658085937	0.004655989713156425	0.02337535589291438	0.08668493745684352	0.9998116025914493	NS
Prcp	ENSMUSG00000061119	920.1679477885708	0.004654974580404433	0.022623956183138956	0.4389194618235581	0.9998116025914493	NS
Zfp182	ENSMUSG00000054737	648.2973504843322	0.0046540268261889605	0.023060298894300706	0.29897106769422505	0.9998116025914493	NS
Tsc1	ENSMUSG00000026812	6863.238078503575	0.004652352474989459	0.022991739222575733	0.34085813061867537	0.9998116025914493	NS
Gm19221	ENSMUSG00000113491	80.53087894935342	0.004651338253320823	0.023350446278955467	0.10701551509962608	0.9998116025914493	NS
Tmem234	ENSMUSG00000028797	2703.8356056915486	0.00465124519878779	0.02268355454337069	0.45491495642363117	0.9998116025914493	NS
Scpep1	ENSMUSG00000000278	1118.2346638152376	0.0046511406344427525	0.0229941785948091	0.3284126542722843	0.9998116025914493	NS
Pin1	ENSMUSG00000032171	2863.5301129326135	0.004648903299845978	0.022199654620580777	0.5279211159925647	0.9998116025914493	NS
Vcpip1	ENSMUSG00000045210	4086.589611031882	0.004646720771839245	0.022699195651097782	0.4180817604987586	0.9998116025914493	NS
Arrb1	ENSMUSG00000018909	7067.8212239605	0.004645310418995725	0.023026659735372264	0.2887116188312325	0.9998116025914493	NS
Tm9sf3	ENSMUSG00000025016	10630.764581399337	0.004643987550956668	0.022201305996329846	0.41783000536447834	0.9998116025914493	NS
Gpbp1l1	ENSMUSG00000034042	2671.2464579728453	0.004642824741823454	0.022866103593691	0.3795282994803331	0.9998116025914493	NS
Vipr1	ENSMUSG00000032528	135.48190030263228	0.00463396148523412	0.02330475831521023	0.14309587060512813	0.9998116025914493	NS
Gm15594	ENSMUSG00000084947	189.45413557366953	0.0046322300707059266	0.023310315108130687	0.1382707421656366	0.9998116025914493	NS
Ddx4	ENSMUSG00000021758	96.63214869629591	0.004630871070701421	0.023431221258691362	0.032892146801823036	0.8470453479273163	NS
Keap1	ENSMUSG00000003308	2280.951045912147	0.004628795733595406	0.022207498733258196	0.5152771340310602	0.9998116025914493	NS
Arxes2	ENSMUSG00000048040	1488.8543230435114	0.004628317933118658	0.02295932679681278	0.3315772629832018	0.9998116025914493	NS
Gm20518	ENSMUSG00000092470	78.10382542405122	0.004627919938790605	0.023392236691885827	0.06511279085622924	0.9702642310212551	NS
Carmil3	ENSMUSG00000022211	7315.9453757028605	0.004627166880456738	0.02309865104605191	0.2707506678628961	0.9998116025914493	NS
Olfm1	ENSMUSG00000026833	8190.956884197629	0.004622938623446235	0.02306688087534551	0.29514643769236265	0.9998116025914493	NS
Mta1	ENSMUSG00000021144	5640.926418134546	0.00462271525748593	0.023276747054568267	0.16414314152457699	0.9998116025914493	NS
Ccnk	ENSMUSG00000021258	2632.8788966062284	0.0046224433447740795	0.023061233220031854	0.29676268894440944	0.9998116025914493	NS
Slc9a5	ENSMUSG00000014786	1013.706113293636	0.004619072766507505	0.023220282066951974	0.20531760908781693	0.9998116025914493	NS
Bcar1	ENSMUSG00000031955	3738.5603761904417	0.004618410538967635	0.022891245461033504	0.369270732929331	0.9998116025914493	NS
Gm44053	ENSMUSG00000108137	52.085350678709055	0.00461628646349115	0.023378135265391977	0.07537450869883598	0.9872780302273261	NS
Sap30l	ENSMUSG00000020519	684.0956679421057	0.004616031751702403	0.02271417232770485	0.4379582462828297	0.9998116025914493	NS
Ripk2	ENSMUSG00000041135	285.17780506580596	0.00461401225045118	0.02321401935326818	0.12125011482355169	0.9998116025914493	NS
Pclo	ENSMUSG00000061601	2934.877086513651	0.004612292498456853	0.023385974532238497	0.06798799859506884	0.9742441489185449	NS
Itsn1	ENSMUSG00000022957	18706.420641466528	0.00461225489295386	0.02268357776798676	0.3601198232992834	0.9998116025914493	NS
Arhgef15	ENSMUSG00000052921	399.24883291559684	0.004611928758439617	0.02326342362164272	0.17721937473260296	0.9998116025914493	NS
Lrrc1	ENSMUSG00000032352	1215.5526798684484	0.004611695396316599	0.02288850369097166	0.3654681506065237	0.9998116025914493	NS
Slc26a7	ENSMUSG00000040569	936.9455162587196	0.004611238666209879	0.023212069068835706	0.21085885550203845	0.9998116025914493	NS
Slc24a3	ENSMUSG00000063873	622.2106828947881	0.0046110760547415156	0.02341284284064442	0.036633775680868924	0.872432512651608	NS
Pacsin1	ENSMUSG00000040276	899.6526435120012	0.00460879751317788	0.023376859518959528	0.0754319677398405	0.9872780302273261	NS
Egln1	ENSMUSG00000031987	4437.849504854069	0.004608787855070345	0.022148221860584228	0.5110548557031509	0.9998116025914493	NS
Gm10130	ENSMUSG00000095315	234.8367732239981	0.004607199943557221	0.023131707403858896	0.2554294730791137	0.9998116025914493	NS
Nt5dc3	ENSMUSG00000054027	1817.625734652192	0.0046054819709969155	0.023269335777159336	0.16752575064189487	0.9998116025914493	NS
Cpne2	ENSMUSG00000034361	965.0529699310111	0.004605105715873842	0.023173573814072163	0.23511209543178985	0.9998116025914493	NS
Kmt2e	ENSMUSG00000029004	10317.46517800436	0.004603758056843052	0.023314170377865564	0.13051996316082068	0.9998116025914493	NS
Casz1	ENSMUSG00000028977	177.37618088537658	0.0046018081948985285	0.023410010965867915	0.04426674844538644	0.9052433112311621	NS
Xylb	ENSMUSG00000035769	398.22339065308466	0.004601504978574263	0.02318411492143775	0.2274234291246509	0.9998116025914493	NS
Pdxp	ENSMUSG00000116165	1513.9737896924544	0.004598709335326906	0.022964871771084916	0.3707566163061334	0.9998116025914493	NS
Arfgef3	ENSMUSG00000019852	2372.7970051849184	0.004598420111518204	0.023304783290274408	0.1375124953766757	0.9998116025914493	NS
Efnb3	ENSMUSG00000003934	8425.955769066943	0.00459186736618781	0.0233152579948069	0.1239550742659538	0.9998116025914493	NS
Syt9	ENSMUSG00000062542	854.2331871782854	0.0045903468595539865	0.022801192604923873	0.3956319472138683	0.9998116025914493	NS
Usf2	ENSMUSG00000058239	2828.7817330935327	0.00458591926152968	0.022587591751693815	0.45716309592772264	0.9998116025914493	NS
Fto	ENSMUSG00000055932	7096.239221920239	0.004583487550777944	0.022339674100375653	0.5755417263469333	0.9998116025914493	NS
Garnl3	ENSMUSG00000038860	1360.714389388776	0.004581074448986181	0.023216185416021762	0.17304636021280265	0.9998116025914493	NS
A530017D24Rik	ENSMUSG00000072847	177.0262517874444	0.004580551043360227	0.02324016209651108	0.18619266638474954	0.9998116025914493	NS
Lsm12	ENSMUSG00000020922	3654.583836684082	0.004580434896052341	0.02263039711643897	0.4440821079082307	0.9998116025914493	NS
Kcnk10	ENSMUSG00000033854	3645.0998336173893	0.004577037343570044	0.022715542620640468	0.4204489806873695	0.9998116025914493	NS
Bicral	ENSMUSG00000036568	2175.8928752423817	0.004572561298413285	0.022969212186739914	0.28305606918207393	0.9998116025914493	NS
1700048O20Rik	ENSMUSG00000043773	844.34569070787	0.004571528428512719	0.02312923174464311	0.2361787833247963	0.9998116025914493	NS
Slc41a1	ENSMUSG00000013275	2745.982711159711	0.0045706576471629375	0.023121556291883463	0.27282196362093036	0.9998116025914493	NS
Marchf1	ENSMUSG00000036469	1663.8302936288183	0.004567724843251436	0.023336139695829698	0.09098344985819062	0.9998116025914493	NS
Mfsd2b	ENSMUSG00000037336	68.80898799637089	0.004566282476195163	0.023308967770213303	0.1278609579976354	0.9998116025914493	NS
Slc8b1	ENSMUSG00000032754	188.60428053481795	0.004566155446149253	0.023168843534655446	0.26031421138619554	0.9998116025914493	NS
Ap2a1	ENSMUSG00000060279	5596.088798041513	0.004563299379262801	0.022919932991548788	0.3569968711289951	0.9998116025914493	NS
Slc38a6	ENSMUSG00000044712	265.1148635243744	0.004560746974779446	0.023200553834006942	0.2106108584710343	0.9998116025914493	NS
Ddhd1	ENSMUSG00000037697	1906.6811426954555	0.00456072404572477	0.022674173674868955	0.43361972038659174	0.9998116025914493	NS
Ssh1	ENSMUSG00000042121	2529.8118001120706	0.004553387656437722	0.023154490582796686	0.24258847660972893	0.9998116025914493	NS
Gm46620	ENSMUSG00000118012	36.19551972568602	0.004552932904400587	0.02343167600206431	0.021105627904169783	0.7257841755564802	NS
Hcn4	ENSMUSG00000032338	1872.4127635183474	0.004551032254694536	0.023223815535162444	0.17794986597782217	0.9998116025914493	NS
Camk2d	ENSMUSG00000053819	1412.7989949315454	0.004543124942297891	0.023365694906940408	0.0714655494271883	0.9770710433553276	NS
Ptprj	ENSMUSG00000025314	1257.7497166738744	0.004541273015418377	0.023165328361129483	0.23197707834303835	0.9998116025914493	NS
Scn8a	ENSMUSG00000023033	2690.1212689726517	0.0045407102962604345	0.023280742995504436	0.14822459862493442	0.9998116025914493	NS
Ptprd	ENSMUSG00000028399	10517.6849483364	0.004538419648012366	0.023100479991618825	0.2720549853216972	0.9998116025914493	NS
9330121K16Rik	ENSMUSG00000110249	83.76339247049658	0.004537297980449127	0.023391355873405847	0.046293918672651	0.9109568514522817	NS
Pcdhgb2	ENSMUSG00000102748	389.96339178683473	0.004537215873073789	0.023147574392570775	0.25153296029326433	0.9998116025914493	NS
Mb21d2	ENSMUSG00000051065	1895.7322093851062	0.00453543663882998	0.023133552917337718	0.25280575487151025	0.9998116025914493	NS
Zfp697	ENSMUSG00000050064	1222.2077519328182	0.004534181882940994	0.023101689630640503	0.2727323700569693	0.9998116025914493	NS
Gm10767	ENSMUSG00000074826	109.31874894234427	0.004534017063815085	0.023320455586750072	0.11133247205910213	0.9998116025914493	NS
Pcdhga2	ENSMUSG00000103332	350.2447949329873	0.004532707841492795	0.0232714930350267	0.1463231472749003	0.9998116025914493	NS
Armh4	ENSMUSG00000036242	1688.3417833274805	0.004530835807920159	0.02295469883142903	0.3425918862821692	0.9998116025914493	NS
Nfatc3	ENSMUSG00000031902	1997.1013016863296	0.004525085211293413	0.023052050262105574	0.30652753677846584	0.9998116025914493	NS
Trpc5	ENSMUSG00000041710	213.61619621565004	0.00452461302280486	0.023370761298237282	0.059805715793488756	0.9613845152244338	NS
Kazn	ENSMUSG00000040606	296.6904398617994	0.004522109319636678	0.023237697818855024	0.1802128250317376	0.9998116025914493	NS
Zfp874a	ENSMUSG00000069206	543.4583538728427	0.0045215734271921515	0.023209358360309913	0.20180536287954673	0.9998116025914493	NS
Bmf	ENSMUSG00000040093	674.4850822158969	0.0045205684973175266	0.022825838753147823	0.3895768610832087	0.9998116025914493	NS
Ubqln4	ENSMUSG00000008604	6598.576380545465	0.004519443116220338	0.02292563690035524	0.3541849875957067	0.9998116025914493	NS
Vamp2	ENSMUSG00000020894	8020.703249434575	0.004518854336362773	0.023121740066043478	0.25976307345571487	0.9998116025914493	NS
Nit2	ENSMUSG00000022751	903.607471142003	0.004517097338397865	0.022390123644776497	0.49227263592447495	0.9998116025914493	NS
Eif3f	ENSMUSG00000031029	7827.214197232	0.004516176041100267	0.02294485621055609	0.34724126587464815	0.9998116025914493	NS
Col2a1	ENSMUSG00000022483	3895.4490553900973	0.004515189325296212	0.023324925581074896	0.10769013817196611	0.9998116025914493	NS
Abcg1	ENSMUSG00000024030	1281.8839985400373	0.004511079134726147	0.022470872573933893	0.3678415620167604	0.9998116025914493	NS
Pou6f1	ENSMUSG00000009739	6878.923230265811	0.0045101198765499844	0.02209931568799261	0.5390412667628961	0.9998116025914493	NS
Fam181a	ENSMUSG00000096753	122.8578133204504	0.004509416191368272	0.02330792516863973	0.11775054491728176	0.9998116025914493	NS
Hcn2	ENSMUSG00000020331	201.4144178692828	0.00450503394744484	0.023388812107410752	0.041631669640794476	0.8989799396425979	NS
Acrbp	ENSMUSG00000072770	485.94050723726343	0.004504345956964796	0.02307423056914496	0.2903273307821823	0.9998116025914493	NS
Fmnl1	ENSMUSG00000055805	298.97038203493986	0.004503133667326563	0.023341910182268055	0.0851509192476378	0.9998116025914493	NS
Mcrip2	ENSMUSG00000025732	111.05568877756475	0.004502682968820782	0.023252308744708662	0.16558839229051303	0.9998116025914493	NS
Ube4b	ENSMUSG00000028960	8421.41033070199	0.004501807184448705	0.02281511634376788	0.3840502192008882	0.9998116025914493	NS
Galr1	ENSMUSG00000024553	78.05067357646902	0.004501237825380058	0.023416193810729697	0.018540356574384947	0.6913317800377604	NS
Stag1	ENSMUSG00000037286	5756.555431153839	0.004501098042592469	0.0228880939394548	0.3678161929145204	0.9998116025914493	NS
Cul9	ENSMUSG00000040327	1743.8986542673988	0.004499565332082127	0.023033165103878653	0.306572111960373	0.9998116025914493	NS
Snx10	ENSMUSG00000038301	2514.4151982096255	0.004495995509109614	0.02300965262050965	0.3115561995113767	0.9998116025914493	NS
Dicer1	ENSMUSG00000041415	7047.920113814361	0.004495513221206372	0.022850325369711034	0.38562052639072375	0.9998116025914493	NS
Wbp11	ENSMUSG00000030216	4526.708748449157	0.0044917067388638085	0.022871303556900282	0.3739133499151296	0.9998116025914493	NS
Kpna4	ENSMUSG00000027782	6895.972319501036	0.0044913973356554724	0.022093686052743255	0.4003151764461838	0.9998116025914493	NS
Phf10	ENSMUSG00000023883	2177.7742142046086	0.00449080849341984	0.02250281116491669	0.4720606629788022	0.9998116025914493	NS
Rpl39	ENSMUSG00000079641	7656.213305145731	0.004489928912876288	0.02297276625332295	0.3344265944938278	0.9998116025914493	NS
Zfp783	ENSMUSG00000072653	552.1261581173028	0.00448925591659185	0.023116876161278506	0.2570002451115382	0.9998116025914493	NS
Aff4	ENSMUSG00000049470	21903.838032130723	0.004487504242243988	0.022909902258624923	0.40158913220093545	0.9998116025914493	NS
Ephb2	ENSMUSG00000028664	11239.895692332077	0.004486424446779861	0.023222086641289247	0.20487264928557902	0.9998116025914493	NS
Ubald1	ENSMUSG00000039568	1715.7478138322454	0.004486092608169621	0.022786556909879446	0.326429726706079	0.9998116025914493	NS
Atat1	ENSMUSG00000024426	8652.192749197546	0.004482709943930985	0.022988319641994395	0.31999833209505935	0.9998116025914493	NS
A330076H08Rik	ENSMUSG00000109321	285.0496921232941	0.004480293803057858	0.023191914387770768	0.208310768514351	0.9998116025914493	NS
Mpv17	ENSMUSG00000107283	1177.360885352018	0.004478617922734272	0.022453177272778346	0.4818918147954323	0.9998116025914493	NS
Gm12473	ENSMUSG00000086043	103.22330824308457	0.004476242995399364	0.023256247254156752	0.15833064901112395	0.9998116025914493	NS
Lrrc56	ENSMUSG00000038637	693.6748095136447	0.0044756963181151604	0.022750487901487423	0.4133044911985782	0.9998116025914493	NS
Setd6	ENSMUSG00000031671	690.8053641550979	0.004475494555437887	0.022572314049765764	0.4687201567005444	0.9998116025914493	NS
Dnm1	ENSMUSG00000026825	2458.518841343284	0.004474352719555402	0.023322358805961483	0.09786757049273759	0.9998116025914493	NS
Shank1	ENSMUSG00000038738	7275.656753975197	0.00447426932091203	0.023285029240408067	0.1329947344875249	0.9998116025914493	NS
Brcc3	ENSMUSG00000031201	2668.296097493653	0.004472114821401398	0.02249247413786374	0.4829255013967708	0.9998116025914493	NS
Lrrc4c	ENSMUSG00000050587	1593.5616329889942	0.0044697546230395265	0.022868548276567223	0.38211160373610287	0.9998116025914493	NS
Lrig2	ENSMUSG00000032913	4054.4846681704457	0.004467915169781059	0.022779263713855243	0.4554914390167443	0.9998116025914493	NS
[truncated: 53,402 more rows]
