# Supplementary material for: NPAS3-regulated astrocyte mitochondrial bioenergetics is required for cognition
Source: Sci Adv. 2026 Jun 17;12(25):eadt2527. doi: 10.1126/sciadv.adt2527 (PMC13274620; doi:10.1126/sciadv.adt2527)
Supplement: Supplementary file 2 — Data S1 and S2 [file sciadv.adt2527_data_s1_and_s2.zip › adt2527_data_s2.csv]

pathway	pval	padj	log2err	ES	NES	size	leadingEdge
NRSF_01	3.48E-09	3.77E-07	0.77493903	0.561944834	2.303092218	94
BIOCARTA_NOS1_PATHWAY	5.68E-06	1.83E-04	0.610526878	0.739092994	2.251179127	21
WP_CALCIUM_REGULATION_IN_CARDIAC_CELLS	6.22E-11	8.88E-09	0.839088936	0.509030001	2.246549968	149
REACTOME_UNBLOCKING_OF_NMDA_RECEPTORS_GLUTAMATE_BINDING_AND_ACTIVATION	6.38E-06	2.01E-04	0.610526878	0.736841656	2.244321851	21
WP_DISRUPTION_OF_POSTSYNAPTIC_SIGNALING_BY_CNV	2.05E-06	8.11E-05	0.62725674	0.678384759	2.243044457	32
WP_SYNAPTIC_SIGNALING_PATHWAYS_ASSOCIATED_WITH_AUTISM_SPECTRUM_DISORDER	5.86E-06	1.88E-04	0.610526878	0.591694977	2.159010171	50
EGR2_01	1.41E-10	1.90E-08	0.826657301	0.473279462	2.155697097	193
REACTOME_REGULATION_OF_INSULIN_SECRETION	3.13E-07	1.73E-05	0.67496286	0.544525416	2.14478666	77
WP_G_PROTEIN_SIGNALING_PATHWAYS	2.32E-07	1.38E-05	0.690132459	0.525728119	2.136038517	91
WP_MONOAMINE_GPCRS	1.70E-05	4.62E-04	0.575610261	0.645547241	2.134468885	32
REACTOME_SYNAPTIC_ADHESION_LIKE_MOLECULES	5.81E-05	0.00124667	0.557332239	0.700284849	2.132974669	21
PID_THROMBIN_PAR1_PATHWAY	3.95E-06	1.36E-04	0.610526878	0.610899632	2.130972928	43
PID_TCR_PATHWAY	2.63E-06	9.78E-05	0.62725674	0.560446625	2.113634535	62
TTAYRTAA_E4BP4_01	2.53E-11	3.76E-09	0.863415392	0.450201631	2.105765542	256
REACTOME_PHASE_0_RAPID_DEPOLARISATION	1.19E-04	0.002174647	0.538434096	0.636040257	2.0985828	31
REACTOME_NEURONAL_SYSTEM	1.78E-14	5.01E-12	0.975994683	0.427927271	2.083835104	398
PID_RAS_PATHWAY	8.69E-05	0.001704679	0.538434096	0.64110266	2.082244233	30
CAGNWMCNNNGAC_UNKNOWN	2.07E-06	8.15E-05	0.62725674	0.520970291	2.081301296	82
KEGG_LONG_TERM_POTENTIATION	3.22E-06	1.15E-04	0.62725674	0.538929635	2.07596951	68
ZF5_01	2.84E-10	3.61E-08	0.814035838	0.447639109	2.071014324	228
ACCTGTTG_UNKNOWN	2.29E-07	1.36E-05	0.690132459	0.465657708	2.07071639	155
REACTOME_INTEGRATION_OF_ENERGY_METABOLISM	2.85E-07	1.61E-05	0.67496286	0.497670152	2.068726082	107
REACTOME_AMINE_LIGAND_BINDING_RECEPTORS	1.98E-05	5.30E-04	0.575610261	0.612906164	2.066306272	36
KEGG_NEUROACTIVE_LIGAND_RECEPTOR_INTERACTION	1.69E-10	2.24E-08	0.826657301	0.440127982	2.053463326	252
WP_PKCGAMMA_CALCIUM_SIGNALING_PATHWAY_IN_ATAXIA	2.22E-04	0.003612894	0.518848078	0.663245341	2.050190593	22
REACTOME_RAS_ACTIVATION_UPON_CA2_INFLUX_THROUGH_NMDA_RECEPTOR	2.47E-04	0.003945351	0.498493109	0.682340418	2.049840616	20
BIOCARTA_MEF2D_PATHWAY	3.25E-04	0.004859489	0.498493109	0.702392433	2.033779193	18
REACTOME_REGULATION_OF_RUNX1_EXPRESSION_AND_ACTIVITY	3.31E-04	0.004925491	0.498493109	0.712485047	2.013666476	17
REACTOME_PROTEIN_PROTEIN_INTERACTIONS_AT_SYNAPSES	3.71E-06	1.30E-04	0.62725674	0.499801746	2.01281101	85
REACTOME_LONG_TERM_POTENTIATION	5.25E-04	0.007022774	0.477270815	0.638266363	2.004933177	23
REACTOME_CLASS_C_3_METABOTROPIC_GLUTAMATE_PHEROMONE_RECEPTORS	5.18E-04	0.006943848	0.477270815	0.692362956	2.004738816	18
REACTOME_NEUREXINS_AND_NEUROLIGINS	8.40E-05	0.001658956	0.538434096	0.542869137	1.99767844	54
REACTOME_ACETYLCHOLINE_NEUROTRANSMITTER_RELEASE_CYCLE	4.55E-04	0.006315524	0.498493109	0.706325284	1.996257396	17
PID_CD8_TCR_PATHWAY	1.26E-04	0.002270303	0.518848078	0.542151811	1.995171512	53
KEGG_AXON_GUIDANCE	5.32E-07	2.64E-05	0.659444398	0.462978887	1.991423454	128
REACTOME_REGULATION_OF_PTEN_MRNA_TRANSLATION	1.47E-04	0.002555227	0.518848078	0.835790326	1.985945929	9
EGR3_01	1.24E-05	3.55E-04	0.593325476	0.497997301	1.985385847	81
E4BP4_01	1.78E-08	1.50E-06	0.733761988	0.428754051	1.980527717	212
PID_GLYPICAN_1PATHWAY	5.12E-04	0.006881635	0.477270815	0.615182311	1.97606924	27
PID_TCR_CALCIUM_PATHWAY	4.64E-04	0.006409875	0.498493109	0.618372733	1.972995361	25
REACTOME_INTERACTION_BETWEEN_L1_AND_ANKYRINS	6.87E-04	0.008585906	0.477270815	0.597558693	1.971614816	31
PAX4_03	2.44E-09	2.77E-07	0.77493903	0.422065571	1.967620932	249
SREBP1_Q6	1.27E-08	1.13E-06	0.747739663	0.421589158	1.961062895	234
WP_MBDNF_AND_PROBDNF_REGULATION_OF_GABA_NEUROTRANSMISSION	1.27E-04	0.002270303	0.518848078	0.570200434	1.959362132	38
AP2GAMMA_01	4.43E-09	4.52E-07	0.761460801	0.421280031	1.958520618	243
BIOCARTA_CALCINEURIN_PATHWAY	9.83E-04	0.01125175	0.455059867	0.676221668	1.958001674	18
WP_HEDGEHOG_SIGNALING_PATHWAY_WP4249	1.86E-04	0.003128696	0.518848078	0.562068912	1.957539053	41
KEGG_CALCIUM_SIGNALING_PATHWAY	4.52E-07	2.36E-05	0.67496286	0.432607955	1.955945247	174
AP2ALPHA_01	1.23E-08	1.12E-06	0.747739663	0.421134963	1.95367131	235
WP_SYNAPTIC_VESICLE_PATHWAY	2.72E-04	0.004230812	0.498493109	0.534547546	1.950487386	50
REACTOME_CREB1_PHOSPHORYLATION_THROUGH_NMDA_RECEPTOR_MEDIATED_ACTIVATION_OF_RAS_SIGNALING	9.03E-04	0.0105865	0.477270815	0.607060058	1.949425077	28
REACTOME_ACTIVATION_OF_MATRIX_METALLOPROTEINASES	8.92E-04	0.010483732	0.477270815	0.590669716	1.948884987	31
PID_IL8_CXCR1_PATHWAY	9.31E-04	0.010818911	0.477270815	0.609104124	1.94720673	26
PID_NFAT_3PATHWAY	2.44E-04	0.003904087	0.518848078	0.528622708	1.945383095	53
BIOCARTA_MYOSIN_PATHWAY	4.92E-04	0.006698734	0.477270815	0.78361621	1.945140318	11
REACTOME_NEGATIVE_REGULATION_OF_NMDA_RECEPTOR_MEDIATED_NEURONAL_TRANSMISSION	0.001023896	0.011566527	0.455059867	0.63720709	1.940848189	21
REACTOME_FREE_FATTY_ACIDS_REGULATE_INSULIN_SECRETION	5.57E-04	0.007341402	0.477270815	0.78076046	1.938051601	11
HEB_Q6	4.14E-09	4.36E-07	0.761460801	0.413604149	1.93707995	255
PID_LYSOPHOSPHOLIPID_PATHWAY	8.24E-05	0.001632922	0.538434096	0.509070348	1.933574546	64
REACTOME_DOPAMINE_NEUROTRANSMITTER_RELEASE_CYCLE	0.001512154	0.015246622	0.455059867	0.61525669	1.932654801	23
BIOCARTA_CCR3_PATHWAY	0.001418633	0.01456237	0.455059867	0.653423128	1.930581472	19
REACTOME_TRANSMISSION_ACROSS_CHEMICAL_SYNAPSES	7.88E-09	7.60E-07	0.747739663	0.410664883	1.929015073	261
BIOCARTA_GPCR_PATHWAY	9.25E-04	0.010778725	0.477270815	0.592954062	1.925861883	30
REACTOME_G_ALPHA_Z_SIGNALLING_EVENTS	2.36E-04	0.003804106	0.518848078	0.533182459	1.925825439	48
CTGRYYYNATT_UNKNOWN	9.59E-05	0.001828912	0.538434096	0.493304473	1.918081269	71
REACTOME_ACETYLCHOLINE_REGULATES_INSULIN_SECRETION	0.00111156	0.012281765	0.455059867	0.787376632	1.911169852	10
REACTOME_SIGNALING_BY_GPCR	1.82E-14	5.01E-12	0.975994683	0.374669895	1.907257149	629
REACTOME_G_PROTEIN_MEDIATED_EVENTS	4.54E-04	0.006315524	0.498493109	0.516753473	1.901703154	53
KEGG_GNRH_SIGNALING_PATHWAY	2.21E-05	5.70E-04	0.575610261	0.463359793	1.901535176	95
E47_01	5.34E-08	3.94E-06	0.719512826	0.409103783	1.8998375	242
KEGG_GLYCOSAMINOGLYCAN_BIOSYNTHESIS_KERATAN_SULFATE	0.002126161	0.019293086	0.431707696	0.696923452	1.897420084	15
CREBP1_01	9.59E-07	4.24E-05	0.643551836	0.419227162	1.897322174	176
REACTOME_RAC1_GTPASE_CYCLE	6.66E-07	3.17E-05	0.659444398	0.418702491	1.89471827	180
BIOCARTA_BCR_PATHWAY	0.001013107	0.011489486	0.455059867	0.570892909	1.892536389	33
PID_S1P_META_PATHWAY	0.001944628	0.018339363	0.455059867	0.620146504	1.888883911	21
EGR1_01	2.13E-08	1.75E-06	0.733761988	0.402232254	1.88867433	260
AP1FJ_Q2	2.15E-08	1.76E-06	0.733761988	0.402115499	1.888126107	260
REACTOME_G_ALPHA_Q_SIGNALLING_EVENTS	7.27E-07	3.40E-05	0.659444398	0.409213393	1.886790529	209
REACTOME_DAG_AND_IP3_SIGNALING	8.55E-04	0.010167622	0.477270815	0.540943712	1.883413796	40
NGFIC_01	7.06E-08	4.83E-06	0.704975715	0.404798631	1.883400002	246
CACBINDINGPROTEIN_Q6	1.16E-07	7.77E-06	0.704975715	0.405409968	1.882762758	238
VDR_Q3	2.39E-07	1.41E-05	0.67496286	0.407493586	1.882317741	216
PAX4_01	6.15E-08	4.37E-06	0.704975715	0.401557929	1.88047942	254
PID_ER_NONGENOMIC_PATHWAY	8.75E-04	0.010333738	0.477270815	0.539334832	1.877812129	40
REACTOME_GLUTAMATE_NEUROTRANSMITTER_RELEASE_CYCLE	0.001861956	0.017744516	0.455059867	0.59425849	1.876092185	24
REACTOME_PRESYNAPTIC_DEPOLARIZATION_AND_CALCIUM_CHANNEL_OPENING	0.001515454	0.015246622	0.455059867	0.753900725	1.871378716	11
REACTOME_COMPETING_ENDOGENOUS_RNAS_CERNAS_REGULATE_PTEN_TRANSLATION	0.001107122	0.012267339	0.455059867	0.821827468	1.869216448	8
REACTOME_TRANSCRIPTIONAL_REGULATION_BY_MECP2	3.17E-04	0.004771836	0.498493109	0.497494413	1.867780904	61
WP_MAPK_SIGNALING_PATHWAY	5.71E-08	4.13E-06	0.719512826	0.401302838	1.862738855	239
BIOCARTA_PAR1_PATHWAY	0.002890069	0.024372989	0.431707696	0.630001419	1.861380495	19
AP2REP_01	4.53E-06	1.52E-04	0.610526878	0.411360663	1.861316803	172
REACTOME_G_ALPHA_I_SIGNALLING_EVENTS	1.91E-07	1.17E-05	0.690132459	0.39420212	1.860766716	267
WP_COMMON_PATHWAYS_UNDERLYING_DRUG_ADDICTION	6.54E-04	0.008309294	0.477270815	0.533960726	1.859645592	41
TAXCREB_01	2.18E-05	5.69E-04	0.575610261	0.427526609	1.853377261	133
REACTOME_FRS_MEDIATED_FGFR3_SIGNALING	0.003200408	0.026356703	0.431707696	0.626767266	1.851824979	19
REACTOME_LGI_ADAM_INTERACTIONS	0.002238584	0.020022724	0.431707696	0.685405901	1.848896845	14
REACTOME_SIGNALING_BY_NTRK3_TRKC	0.003464661	0.028073691	0.431707696	0.653805889	1.847824043	17
BIOCARTA_PDZS_PATHWAY	0.003542082	0.028442283	0.431707696	0.653171157	1.846030127	17
PID_EPHB_FWD_PATHWAY	0.001388803	0.014370821	0.455059867	0.529652875	1.844102279	40
BACH2_01	1.89E-07	1.16E-05	0.690132459	0.393694387	1.843654772	254
REACTOME_TRAFFICKING_OF_AMPA_RECEPTORS	0.003248277	0.026656133	0.431707696	0.557986258	1.841047563	31
CTGCAGY_UNKNOWN	2.73E-14	7.36E-12	0.975994683	0.356985395	1.837536988	741
REACTOME_OPIOID_SIGNALLING	6.59E-05	0.001367817	0.538434096	0.452441665	1.83368808	89
MZF1_01	1.10E-06	4.74E-05	0.643551836	0.395706841	1.832715358	229
BIOCARTA_NKT_PATHWAY	0.003574448	0.028622776	0.431707696	0.583228069	1.832045949	23
HMGB1_TARGET_GENES	6.56E-22	6.33E-19	1.212544568	0.341730543	1.824354501	1399
PPARA_02	2.14E-05	5.61E-04	0.575610261	0.424126909	1.824308405	128
AP2_Q6_01	3.63E-07	1.94E-05	0.67496286	0.387125015	1.821586655	262
E2A_Q2	6.40E-07	3.09E-05	0.659444398	0.392184647	1.821343095	238
REACTOME_NEUROTRANSMITTER_RECEPTORS_AND_POSTSYNAPTIC_SIGNAL_TRANSMISSION	5.37E-06	1.75E-04	0.610526878	0.397186514	1.819939059	196
REACTOME_RET_SIGNALING	0.001341904	0.014064929	0.455059867	0.528885766	1.818248926	39
WP_EGFEGFR_SIGNALING_PATHWAY	2.43E-05	6.21E-04	0.575610261	0.404191628	1.80988084	161
REACTOME_VOLTAGE_GATED_POTASSIUM_CHANNELS	8.28E-04	0.009883642	0.477270815	0.518533995	1.80877815	43
WP_NICOTINE_EFFECT_ON_DOPAMINERGIC_NEURONS	0.004515584	0.033907878	0.407017919	0.592437423	1.804485728	21
BIOCARTA_NDKDYNAMIN_PATHWAY	0.005407459	0.038295396	0.407017919	0.638341962	1.804118999	17
WP_ENVELOPE_PROTEINS_AND_THEIR_POTENTIAL_ROLES_IN_EDMD_PHYSIOPATHOLOGY	0.001236962	0.013176438	0.455059867	0.513217004	1.803783157	45
TCF11MAFG_01	3.80E-06	1.32E-04	0.62725674	0.392086581	1.801712633	198
SPZ1_01	2.20E-06	8.54E-05	0.62725674	0.389797041	1.800486631	224
REACTOME_MET_ACTIVATES_RAS_SIGNALING	0.004220672	0.032322194	0.407017919	0.724978575	1.799586377	11
SREBP1_02	2.59E-04	0.004092504	0.498493109	0.448898191	1.793369799	82
REACTOME_RAC3_GTPASE_CYCLE	2.52E-04	0.00400768	0.498493109	0.441176714	1.792505325	91
PID_RET_PATHWAY	0.001714106	0.016650696	0.455059867	0.521328292	1.792267192	39
P53_DECAMER_Q2	4.56E-07	2.37E-05	0.67496286	0.385498641	1.791511786	240
WP_CANCER_IMMUNOTHERAPY_BY_PD1_BLOCKADE	0.005109641	0.03680285	0.407017919	0.570072206	1.790720529	23
REACTOME_SEROTONIN_NEUROTRANSMITTER_RELEASE_CYCLE	0.005936642	0.040698865	0.407017919	0.61819082	1.789973194	18
KEGG_MAPK_SIGNALING_PATHWAY	9.20E-07	4.11E-05	0.659444398	0.381673482	1.78889919	259
P53_02	1.34E-06	5.63E-05	0.643551836	0.384886764	1.784757984	241
REACTOME_FATTY_ACIDS_BOUND_TO_GPR40_FFAR1_REGULATE_INSULIN_SECRETION	0.004768019	0.034920238	0.407017919	0.784440783	1.784181803	8
REACTOME_REGULATION_OF_MECP2_EXPRESSION_AND_ACTIVITY	0.005737296	0.039819752	0.407017919	0.540607768	1.783708109	31
GTTNYYNNGGTNA_UNKNOWN	2.75E-04	0.004263875	0.498493109	0.444150629	1.782299148	84
BIOCARTA_INTEGRIN_PATHWAY	0.002049675	0.018925985	0.431707696	0.535023132	1.782125866	34
REACTOME_SIGNALING_BY_BRAF_AND_RAF1_FUSIONS	0.001001676	0.011400092	0.455059867	0.470401539	1.781867844	63
REACTOME_FLT3_SIGNALING	0.001451125	0.014820234	0.455059867	0.517859339	1.779504046	38
REACTOME_RAS_SIGNALING_DOWNSTREAM_OF_NF1_LOSS_OF_FUNCTION_VARIANTS	0.002222602	0.019919127	0.431707696	0.821808618	1.777754669	7
PID_LPA4_PATHWAY	0.008124596	0.051016649	0.380730401	0.652836721	1.777391052	15
REACTOME_ONCOGENIC_MAPK_SIGNALING	7.04E-04	0.008705622	0.477270815	0.445657626	1.77617952	80
WP_IL3_SIGNALING_PATHWAY	0.001412814	0.014515506	0.455059867	0.493596675	1.774231611	47
PID_TXA2PATHWAY	0.001035772	0.011656565	0.455059867	0.479858343	1.773581335	55
EGR_Q6	9.91E-07	4.35E-05	0.643551836	0.375270322	1.771570174	270
GGGTGGRR_PAX4_03	1.33E-17	6.16E-15	1.086440543	0.331591692	1.771080154	1260
E47_02	1.58E-06	6.48E-05	0.643551836	0.380480011	1.770253154	246
BIOCARTA_PLCD_PATHWAY	0.001202834	0.012943885	0.455059867	0.894168492	1.76672124	5
HFH8_01	1.22E-05	3.52E-04	0.593325476	0.384735535	1.765580096	197
REACTOME_FRS_MEDIATED_FGFR1_SIGNALING	0.006968148	0.045906773	0.407017919	0.571165727	1.765558728	22
BIOCARTA_CREB_PATHWAY	0.007122139	0.046486637	0.407017919	0.570598191	1.76380439	22
REACTOME_SHC_MEDIATED_CASCADE_FGFR3	0.00735256	0.04755933	0.407017919	0.623992897	1.763564842	17
REACTOME_INOSITOL_PHOSPHATE_METABOLISM	0.001677077	0.016442742	0.455059867	0.490473757	1.763006295	47
REACTOME_DOWNSTREAM_SIGNALING_OF_ACTIVATED_FGFR3	0.005536195	0.038907991	0.407017919	0.558173423	1.762170527	24
REACTOME_NETRIN_1_SIGNALING	0.002936111	0.024653534	0.431707696	0.482652458	1.761129647	50
GTTRYCATRR_UNKNOWN	5.91E-05	0.001265336	0.557332239	0.393157469	1.76047231	161
GATA1_01	4.61E-06	1.54E-04	0.610526878	0.377827621	1.758925199	236
BIOCARTA_BIOPEPTIDES_PATHWAY	0.006847858	0.045309339	0.407017919	0.547464703	1.758049156	28
PID_ENDOTHELIN_PATHWAY	7.21E-04	0.008875295	0.477270815	0.465746166	1.756486944	62
PID_IL8_CXCR2_PATHWAY	0.005308123	0.037869845	0.407017919	0.529644555	1.755796189	33
TFIII_Q6	1.62E-05	4.47E-04	0.575610261	0.381257232	1.75543841	202
RNGTGGGC_UNKNOWN	5.62E-12	9.49E-10	0.887074988	0.34019102	1.754738851	756
NF1_Q6	2.79E-06	1.03E-04	0.62725674	0.375097265	1.754473643	256
WP_PHOSPHODIESTERASES_IN_NEURONAL_FUNCTION	0.001517819	0.015246622	0.455059867	0.480627651	1.751745067	51
WP_MAJOR_RECEPTORS_TARGETED_BY_EPINEPHRINE_AND_NOREPINEPHRINE	0.010445847	0.0611798	0.380730401	0.6432842	1.751383684	15
MYAATNNNNNNNGGC_UNKNOWN	1.80E-04	0.003034745	0.518848078	0.420105169	1.749495532	108
WP_IL2_SIGNALING_PATHWAY	0.003624568	0.028884289	0.431707696	0.502294296	1.749265554	42
WP_GABA_RECEPTOR_SIGNALING	0.007715647	0.049006843	0.407017919	0.529195957	1.746055411	31
REACTOME_N_GLYCAN_ANTENNAE_ELONGATION	0.011064849	0.063709543	0.380730401	0.641154228	1.745584692	15
REACTOME_ACTIVATION_OF_NMDA_RECEPTORS_AND_POSTSYNAPTIC_EVENTS	3.19E-04	0.004790375	0.498493109	0.432337297	1.743441135	88
WP_T_CELL_RECEPTOR_AND_COSTIMULATORY_SIGNALING	0.004110539	0.03170948	0.407017919	0.540467725	1.742975675	29
CCCNNGGGAR_OLF1_01	2.65E-07	1.53E-05	0.67496286	0.365055108	1.742151316	317
KEGG_VASCULAR_SMOOTH_MUSCLE_CONTRACTION	2.07E-04	0.003396028	0.518848078	0.418304841	1.741998203	108
KEGG_O_GLYCAN_BIOSYNTHESIS	0.00806344	0.050715142	0.380730401	0.542159206	1.741011847	28
WP_NEUROINFLAMMATION_AND_GLUTAMATERGIC_SIGNALING	6.61E-05	0.00136837	0.538434096	0.399303201	1.740535001	141
PID_IL2_1PATHWAY	0.001528006	0.015318425	0.455059867	0.470491963	1.738962707	55
REACTOME_LYSOSPHINGOLIPID_AND_LPA_RECEPTORS	0.006581546	0.043974449	0.407017919	0.644257883	1.737899199	14
REACTOME_ACTIVATED_NTRK3_SIGNALS_THROUGH_RAS	0.007800261	0.049343399	0.407017919	0.763824518	1.737290865	8
AP1_Q4	2.65E-06	9.80E-05	0.62725674	0.370887428	1.736640804	257
WP_KISSPEPTINKISSPEPTIN_RECEPTOR_SYSTEM_IN_THE_OVARY	0.002066732	0.019037935	0.431707696	0.505156835	1.735854824	38
AP1_Q6	3.54E-06	1.25E-04	0.62725674	0.373081086	1.735008429	247
AREB6_03	2.76E-06	1.02E-04	0.62725674	0.370384948	1.734287993	257
REACTOME_GASTRIN_CREB_SIGNALLING_PATHWAY_VIA_PKC_AND_MAPK	0.009460942	0.056908179	0.380730401	0.613626969	1.734268054	17
REACTOME_BH3_ONLY_PROTEINS_ASSOCIATE_WITH_AND_INACTIVATE_ANTI_APOPTOTIC_BCL_2_MEMBERS	0.007164529	0.046631863	0.407017919	0.729841652	1.734198174	9
REACTOME_L1CAM_INTERACTIONS	2.56E-04	0.004058831	0.498493109	0.409349634	1.732447911	115
PID_TRKR_PATHWAY	0.002047729	0.018925985	0.431707696	0.46104331	1.730929771	61
REACTOME_CLASS_A_1_RHODOPSIN_LIKE_RECEPTORS	5.13E-07	2.57E-05	0.659444398	0.366700448	1.730907655	290
HEN1_02	1.57E-05	4.34E-04	0.575610261	0.378601487	1.73057807	195
REACTOME_CDC42_GTPASE_CYCLE	1.45E-04	0.00252999	0.518848078	0.391464646	1.72995787	151
MYCMAX_02	4.74E-06	1.57E-04	0.610526878	0.369598192	1.72875237	256
WP_GPCRS_CLASS_A_RHODOPSINLIKE	3.49E-05	8.26E-04	0.557332239	0.37908024	1.728464031	189
REACTOME_N_GLYCAN_ANTENNAE_ELONGATION_IN_THE_MEDIAL_TRANS_GOLGI	0.006871299	0.045438479	0.407017919	0.541613224	1.728084571	25
REACTOME_SIGNALING_BY_NTRKS	2.66E-04	0.004177768	0.498493109	0.397770693	1.724381925	133
REACTOME_ION_HOMEOSTASIS	0.003648215	0.028933342	0.431707696	0.468494447	1.724105233	53
FOXO1_02	3.39E-06	1.20E-04	0.62725674	0.370875603	1.723554749	240
WP_WNT_SIGNALING	2.72E-04	0.004230812	0.498493109	0.411676403	1.722967769	111
REACTOME_ACTIVATION_OF_C3_AND_C5	0.003644198	0.028933342	0.431707696	0.835910289	1.722248909	6
CACCCBINDINGFACTOR_Q6	3.63E-06	1.28E-04	0.62725674	0.365512317	1.721775271	265
MYB_Q3	1.06E-05	3.13E-04	0.593325476	0.370740013	1.721752162	238
BIOCARTA_BARRESTIN_SRC_PATHWAY	0.011024701	0.063509955	0.380730401	0.608683803	1.720297394	17
CP2_01	3.80E-06	1.32E-04	0.62725674	0.368916727	1.719940904	251
AP2_Q3	5.13E-06	1.69E-04	0.610526878	0.369280365	1.718144742	246
WP_GPR143_IN_MELANOCYTES_AND_RETINAL_PIGMENT_EPITHELIUM_CELLS	0.004924482	0.035772009	0.407017919	0.532451711	1.717124516	29
PID_VEGFR1_PATHWAY	0.010622521	0.061901446	0.380730401	0.536198491	1.714139291	26
AREB6_04	4.37E-06	1.49E-04	0.610526878	0.368431695	1.712197279	240
BIOCARTA_INFLAM_PATHWAY	0.011516256	0.06546231	0.380730401	0.561812688	1.711206853	21
MIER1_TARGET_GENES	7.91E-07	3.64E-05	0.659444398	0.358334406	1.710078132	317
BIOCARTA_TRKA_PATHWAY	0.015566759	0.080608388	0.380730401	0.589832501	1.707861606	18
REACTOME_ASSEMBLY_AND_CELL_SURFACE_PRESENTATION_OF_NMDA_RECEPTORS	0.003956985	0.030770936	0.407017919	0.496152396	1.705715335	39
NRF2_Q4	8.23E-06	2.51E-04	0.593325476	0.366433133	1.704092213	247
REACTOME_NCAM_SIGNALING_FOR_NEURITE_OUT_GROWTH	0.00226184	0.020126047	0.431707696	0.449750163	1.70364101	63
REACTOME_CARDIAC_CONDUCTION	2.56E-04	0.004055665	0.498493109	0.403536813	1.701654361	121
GTGGGTGK_UNKNOWN	2.21E-06	8.54E-05	0.62725674	0.359023227	1.699080422	281
REACTOME_GLI_PROTEINS_BIND_PROMOTERS_OF_HH_RESPONSIVE_GENES_TO_PROMOTE_TRANSCRIPTION	0.006605238	0.044107295	0.407017919	0.785430551	1.699060826	7
REACTOME_ERYTHROPOIETIN_ACTIVATES_RAS	0.010836602	0.062644538	0.380730401	0.629132828	1.697099046	14
REACTOME_ADENYLATE_CYCLASE_ACTIVATING_PATHWAY	0.015440588	0.080166695	0.380730401	0.697778221	1.69369098	10
REACTOME_TRAFFICKING_OF_GLUR2_CONTAINING_AMPA_RECEPTORS	0.014621359	0.076954869	0.380730401	0.599101481	1.693215279	17
REACTOME_POTASSIUM_CHANNELS	7.39E-04	0.009061591	0.477270815	0.410769444	1.69145987	101
REACTOME_SIGNALING_BY_SCF_KIT	0.003796119	0.029857678	0.431707696	0.484455977	1.689905374	43
REACTOME_DCC_MEDIATED_ATTRACTIVE_SIGNALING	0.011882878	0.066871924	0.380730401	0.626298649	1.689453787	14
SP1_Q2_01	9.51E-06	2.85E-04	0.593325476	0.362922342	1.688562872	246
REACTOME_NERVOUS_SYSTEM_DEVELOPMENT	9.44E-09	8.89E-07	0.747739663	0.334579427	1.68763736	565
REACTOME_SHC_MEDIATED_CASCADE_FGFR1	0.011789582	0.066495783	0.380730401	0.561177173	1.685850246	20
WP_SELECTIVE_EXPRESSION_OF_CHEMOKINE_RECEPTORS_DURING_TCELL_POLARIZATION	0.013297779	0.072288723	0.380730401	0.527208163	1.685398675	26
WP_SEROTONIN_AND_ANXIETY	0.015715996	0.081058136	0.352487858	0.595929365	1.684250062	17
WP_BRAINDERIVED_NEUROTROPHIC_FACTOR_BDNF_SIGNALING_PATHWAY	2.52E-04	0.004011068	0.498493109	0.385677369	1.680908256	144
KEGG_DILATED_CARDIOMYOPATHY	7.75E-04	0.009422554	0.477270815	0.414549648	1.680116591	89
REACTOME_O_LINKED_GLYCOSYLATION_OF_MUCINS	0.003359659	0.027401532	0.431707696	0.454189799	1.678709064	55
REACTOME_EPHB_MEDIATED_FORWARD_SIGNALING	0.007122143	0.046486637	0.407017919	0.48176777	1.677780881	42
KEGG_LONG_TERM_DEPRESSION	0.001682483	0.016459106	0.455059867	0.435429507	1.677284605	68
FOXO1_01	4.19E-05	9.70E-04	0.557332239	0.360526048	1.677021911	234
YRTCANNRCGC_UNKNOWN	0.002925851	0.024603067	0.431707696	0.442712295	1.676981765	63
REACTOME_GPCR_LIGAND_BINDING	4.96E-07	2.51E-05	0.659444398	0.344085896	1.676267219	400
RORA1_01	9.58E-06	2.87E-04	0.593325476	0.360548903	1.675563907	240
REACTOME_PI_3K_CASCADE_FGFR3	0.016815256	0.084543572	0.352487858	0.592139398	1.673538638	17
REACTOME_SIGNAL_REGULATORY_PROTEIN_FAMILY_INTERACTIONS	0.013377561	0.072594139	0.380730401	0.620193893	1.672986081	14
OCT1_04	3.24E-05	7.80E-04	0.557332239	0.36264644	1.672569662	221
WP_MYOMETRIAL_RELAXATION_AND_CONTRACTION_PATHWAYS	8.83E-04	0.010405204	0.477270815	0.375252024	1.668694632	155
NFXL1_TARGET_GENES	2.61E-06	9.75E-05	0.62725674	0.352548297	1.668619378	305
REACTOME_GROWTH_HORMONE_RECEPTOR_SIGNALING	0.017573545	0.086736604	0.352487858	0.539395972	1.667353662	22
PIT1_Q6	4.21E-05	9.71E-04	0.557332239	0.361213831	1.66732134	218
ETF_Q6	5.15E-04	0.006917998	0.477270815	0.393832166	1.666774943	115
REACTOME_ADRENALINE_NORADRENALINE_INHIBITS_INSULIN_SECRETION	0.013111835	0.071580357	0.380730401	0.519037948	1.666763576	28
REACTOME_CLEC7A_DECTIN_1_INDUCES_NFAT_ACTIVATION	0.016435445	0.083430959	0.352487858	0.670000792	1.663117144	11
REACTOME_AKT_PHOSPHORYLATES_TARGETS_IN_THE_NUCLEUS	0.020837151	0.097052843	0.352487858	0.685064429	1.662831268	10
REACTOME_FRS_MEDIATED_FGFR2_SIGNALING	0.01419656	0.07540457	0.380730401	0.526692826	1.662785323	24
REACTOME_PKA_ACTIVATION_IN_GLUCAGON_SIGNALLING	0.019289095	0.091816817	0.352487858	0.599113722	1.661982564	16
REACTOME_CA_DEPENDENT_EVENTS	0.004708558	0.034660133	0.407017919	0.492917817	1.661786477	36
REACTOME_SOS_MEDIATED_SIGNALLING	0.009899274	0.058831744	0.380730401	0.767020711	1.659236251	7
REACTOME_PKA_MEDIATED_PHOSPHORYLATION_OF_CREB	0.015905788	0.08147064	0.352487858	0.561300035	1.658397752	19
REACTOME_CD28_DEPENDENT_VAV1_PATHWAY	0.016709941	0.084123655	0.352487858	0.649033501	1.657962829	12
WP_ENDOMETRIAL_CANCER	0.003963371	0.030799915	0.407017919	0.437277798	1.656396044	63
FOXJ2_01	1.65E-04	0.002836245	0.518848078	0.365800215	1.656376534	178
REACTOME_EPHRIN_SIGNALING	0.0165357	0.0837222	0.352487858	0.560516003	1.656081278	19
REACTOME_G_ALPHA_12_13_SIGNALLING_EVENTS	0.002988658	0.02496971	0.431707696	0.419265783	1.651593452	78
LXR_Q3	0.002623664	0.022756109	0.431707696	0.41576635	1.651475166	79
WP_IL5_SIGNALING_PATHWAY	0.010960429	0.063202593	0.380730401	0.474177407	1.650952308	40
REACTOME_NEUROTRANSMITTER_RELEASE_CYCLE	0.004403107	0.033273699	0.407017919	0.452374659	1.648771301	51
FOXD3_01	8.55E-05	0.00168358	0.538434096	0.361950329	1.648606625	192
FOXO4_02	2.51E-05	6.37E-04	0.575610261	0.351796371	1.647448071	254
BIOCARTA_PYK2_PATHWAY	0.016463362	0.083514706	0.352487858	0.512821785	1.647269983	27
SRY_02	2.12E-05	5.57E-04	0.575610261	0.353810006	1.646908228	248
WP_FRAGILE_X_SYNDROME	0.001244671	0.013234206	0.455059867	0.388506938	1.646001404	118
WP_ONCOSTATIN_M_SIGNALING_PATHWAY	0.002784937	0.023710874	0.431707696	0.436263371	1.645297313	62
KEGG_T_CELL_RECEPTOR_SIGNALING_PATHWAY	0.001044597	0.011731702	0.455059867	0.397048115	1.643564006	104
BIOCARTA_TCR_PATHWAY	0.005897595	0.04052715	0.407017919	0.470986937	1.642921947	43
PID_IL2_STAT5_PATHWAY	0.015915588	0.08147064	0.352487858	0.505720962	1.642536558	30
BIOCARTA_BARRESTIN_PATHWAY	0.020145538	0.094630908	0.352487858	0.642976745	1.642490783	12
RSRFC4_01	7.26E-05	0.001470531	0.538434096	0.353005791	1.64169007	237
REACTOME_FGFR3_LIGAND_BINDING_AND_ACTIVATION	0.020457866	0.0958482	0.352487858	0.642522108	1.641329407	12
REACTOME_RUNX2_REGULATES_GENES_INVOLVED_IN_CELL_MIGRATION	0.018962291	0.090841692	0.352487858	0.721509124	1.641046052	8
KEGG_MELANOGENESIS	0.001133472	0.012440262	0.455059867	0.399304893	1.639628862	99
MAZR_01	9.19E-05	0.001770573	0.538434096	0.354885057	1.639305406	216
REACTOME_SIGNALING_BY_KIT_IN_DISEASE	0.016571556	0.083727457	0.352487858	0.545672161	1.639271145	20
REACTOME_CA2_PATHWAY	0.005920602	0.040637016	0.407017919	0.436623427	1.639248358	61
NF1_Q6_01	4.90E-05	0.0010872	0.557332239	0.349865476	1.638788597	258
SP3_Q3	2.47E-05	6.28E-04	0.575610261	0.352560678	1.638440563	240
TGCCAAR_NF1_Q6	3.69E-09	3.95E-07	0.77493903	0.320641305	1.637943284	681
ZF5_B	9.32E-05	0.001783904	0.538434096	0.352040162	1.637548989	234
REACTOME_TACHYKININ_RECEPTORS_BIND_TACHYKININS	0.008074237	0.05075548	0.380730401	0.828262026	1.636501538	5
HNF4ALPHA_Q6	4.07E-05	9.46E-04	0.557332239	0.34947955	1.636400697	257
TAL1BETAE47_01	6.80E-05	0.001395288	0.538434096	0.352310304	1.636162826	238
AP4_Q6_01	2.77E-05	6.87E-04	0.575610261	0.350926634	1.635979428	249
KEGG_GAP_JUNCTION	0.001988119	0.018582277	0.431707696	0.406215842	1.635920095	85
MYOD_Q6_01	6.69E-05	0.001383603	0.538434096	0.352097984	1.631582458	244
NFKB_C	2.84E-05	7.00E-04	0.575610261	0.349840538	1.631005066	251
SA_B_CELL_RECEPTOR_COMPLEXES	0.018353997	0.089026216	0.352487858	0.516380051	1.630227576	24
REACTOME_RUNX1_INTERACTS_WITH_CO_FACTORS_WHOSE_PRECISE_EFFECT_ON_RUNX1_TARGETS_IS_NOT_KNOWN	0.012722099	0.070255443	0.380730401	0.479799064	1.630071787	37
CCANNAGRKGGC_UNKNOWN	0.001130998	0.012424877	0.455059867	0.38788077	1.629614287	113
ZNF707_TARGET_GENES	0.01181655	0.066580941	0.380730401	0.492718777	1.629149397	32
BIOCARTA_VIP_PATHWAY	0.021666243	0.099799741	0.352487858	0.509373163	1.628383085	26
BIOCARTA_IL3_PATHWAY	0.017274055	0.085660079	0.352487858	0.603533835	1.628045223	14
S8_01	1.23E-04	0.002224794	0.518848078	0.349341269	1.624994823	234
AP2_Q6	7.15E-05	0.001454875	0.538434096	0.347794529	1.623554965	250
REACTOME_SIGNALING_BY_NTRK2_TRKB	0.013654413	0.073366334	0.380730401	0.508679038	1.62300394	25
AP1_Q6_01	4.23E-05	9.74E-04	0.557332239	0.346544972	1.622855986	254
AP1_Q2	4.10E-05	9.51E-04	0.557332239	0.348058849	1.622610144	249
MYOGENIN_Q6	7.53E-05	0.00151088	0.538434096	0.347306504	1.621276794	250
E2F1_Q3_01	3.87E-05	9.07E-04	0.557332239	0.348701217	1.62050465	240
WP_GPCRS_OTHER	0.003689391	0.029179959	0.431707696	0.423335054	1.618701771	65
WP_MICROTUBULE_CYTOSKELETON_REGULATION	0.004846914	0.03531933	0.407017919	0.451216446	1.616464728	46
WP_RAS_SIGNALING	2.41E-04	0.00387161	0.518848078	0.356313257	1.615267706	177
KEGG_NATURAL_KILLER_CELL_MEDIATED_CYTOTOXICITY	0.002183168	0.019629692	0.431707696	0.392098434	1.614576683	101
AACTTT_UNKNOWN	4.81E-16	1.86E-13	1.027669871	0.298609954	1.612815844	1827
AML_Q6	4.25E-05	9.76E-04	0.557332239	0.344342336	1.612698125	255
REACTOME_EPH_EPHRIN_MEDIATED_REPULSION_OF_CELLS	0.006460584	0.043291145	0.407017919	0.442342298	1.612206325	51
REACTOME_NRCAM_INTERACTIONS	0.014656984	0.077072307	0.380730401	0.744861311	1.611300545	7
CREBP1_Q2	8.79E-05	0.001720088	0.538434096	0.344997222	1.610496733	250
WP_PEPTIDE_GPCRS	0.004397457	0.033273699	0.407017919	0.414995376	1.60907767	70
TEF_Q6	4.89E-05	0.0010872	0.557332239	0.346179693	1.608786474	240
REACTOME_ADENYLATE_CYCLASE_INHIBITORY_PATHWAY	0.021479816	0.099129053	0.352487858	0.594943203	1.604871812	14
PID_KIT_PATHWAY	0.011713744	0.066162657	0.380730401	0.437557801	1.603949867	52
SMAD_Q6	5.74E-05	0.001234963	0.557332239	0.344568088	1.603889122	248
WP_IL7_SIGNALING_PATHWAY	0.016466368	0.083514706	0.352487858	0.502215722	1.602381925	25
REACTOME_NCAM1_INTERACTIONS	0.013496657	0.072960529	0.380730401	0.459986097	1.601925089	42
ZNF513_TARGET_GENES	6.61E-08	4.64E-06	0.704975715	0.314163086	1.600521201	645
PID_CD8_TCR_DOWNSTREAM_PATHWAY	0.007829571	0.049486139	0.380730401	0.432733313	1.59940478	55
AREB6_02	6.19E-05	0.001315997	0.538434096	0.343072536	1.59936453	249
WP_NONGENOMIC_ACTIONS_OF_125_DIHYDROXYVITAMIN_D3	0.004070041	0.031459951	0.407017919	0.415095536	1.598957674	68
CREB_Q2	7.01E-05	0.001430944	0.538434096	0.339670595	1.598293573	262
HALLMARK_HEDGEHOG_SIGNALING	0.00835028	0.051982735	0.380730401	0.473747821	1.597158179	36
CP2_02	1.17E-04	0.002147734	0.538434096	0.344595872	1.596818514	244
YGCANTGCR_UNKNOWN	0.001084066	0.01206654	0.455059867	0.376094342	1.595990739	122
PAX8_B	0.004316772	0.032884145	0.407017919	0.389574084	1.595940225	96
PID_PI3K_PLC_TRK_PATHWAY	0.008827424	0.054195518	0.380730401	0.472350155	1.592446192	36
WP_SPLICING_FACTOR_NOVA_REGULATED_SYNAPTIC_PROTEINS	0.013074448	0.071549899	0.380730401	0.456915455	1.591317057	41
RREB1_01	4.74E-04	0.006498283	0.498493109	0.345217426	1.590795096	200
PID_RHOA_REG_PATHWAY	0.006255388	0.042405757	0.407017919	0.443902486	1.590262762	46
HFH4_01	3.44E-04	0.005069261	0.498493109	0.348972427	1.589502417	193
HLF_01	1.41E-04	0.002470558	0.518848078	0.342119449	1.588259212	245
POU6F1_01	8.49E-05	0.001674036	0.538434096	0.342267469	1.586025521	226
PID_EPHA_FWDPATHWAY	0.014346157	0.075885859	0.380730401	0.475539552	1.583990084	34
WP_NEURAL_CREST_CELL_MIGRATION_DURING_DEVELOPMENT	0.009129012	0.055413915	0.380730401	0.460896934	1.583765895	38
HEN1_01	3.02E-04	0.004602633	0.498493109	0.346387308	1.58332785	195
REACTOME_RAC2_GTPASE_CYCLE	0.003615858	0.028866615	0.431707696	0.392210631	1.581309572	87
KEGG_NEUROTROPHIN_SIGNALING_PATHWAY	0.001593099	0.015897526	0.455059867	0.371002078	1.580994332	126
REACTOME_RHOJ_GTPASE_CYCLE	0.010407781	0.061049489	0.380730401	0.426299407	1.57562473	55
REACTOME_EPH_EPHRIN_SIGNALING	0.004803926	0.035072293	0.407017919	0.386567123	1.573121921	92
BIOCARTA_SALMONELLA_PATHWAY	0.017155517	0.085288373	0.352487858	0.794692183	1.570173375	5
CAGGTA_AREB6_01	6.34E-08	4.48E-06	0.704975715	0.304437295	1.569756507	751
PID_RAC1_REG_PATHWAY	0.010221347	0.060291889	0.380730401	0.456728277	1.569441265	38
KEGG_ADHERENS_JUNCTION	0.0088	0.054055809	0.380730401	0.400367978	1.568989678	73
NFE2_01	1.85E-04	0.003110179	0.518848078	0.335001295	1.568607815	257
PID_ARF6_PATHWAY	0.009145521	0.055413915	0.380730401	0.464654742	1.568480201	35
MYOD_01	1.11E-04	0.002060269	0.538434096	0.336097752	1.568099365	252
AML1_01	1.18E-04	0.002152518	0.538434096	0.333232603	1.568000101	262
AML1_Q6	1.18E-04	0.002152518	0.538434096	0.333232603	1.568000101	262
FOX_Q2	8.97E-04	0.010530856	0.477270815	0.340717691	1.567954642	203
WP_CHEMOKINE_SIGNALING_PATHWAY	0.001604404	0.015958028	0.455059867	0.351419446	1.566688558	157
KEGG_TYPE_II_DIABETES_MELLITUS	0.007415312	0.047834538	0.407017919	0.437231165	1.566363023	46
REACTOME_RHOQ_GTPASE_CYCLE	0.009241002	0.055743412	0.380730401	0.420246316	1.564801758	59
AHRARNT_01	0.00270391	0.023191538	0.431707696	0.358492575	1.564003148	138
REACTOME_MECP2_REGULATES_TRANSCRIPTION_FACTORS	0.018391919	0.089026216	0.352487858	0.791562216	1.563989104	5
LBP1_Q6	3.58E-04	0.005222545	0.498493109	0.337938428	1.560421079	213
OCT_C	3.04E-04	0.004622751	0.498493109	0.334965549	1.559386642	236
CCTNTMAGA_UNKNOWN	0.002135551	0.019324155	0.431707696	0.361394933	1.557071391	130
TAAWWATAG_RSRFC4_Q2	0.001889354	0.017946537	0.455059867	0.348152765	1.556842589	163
WP_NEURAL_CREST_CELL_MIGRATION_IN_CANCER	0.018217403	0.088592737	0.352487858	0.446601982	1.555397926	41
WP_BREAST_CANCER_PATHWAY	0.001033168	0.011655789	0.455059867	0.352349578	1.555057522	149
KEGG_WNT_SIGNALING_PATHWAY	0.002149788	0.019401714	0.431707696	0.356703	1.554628469	144
REACTOME_INTERLEUKIN_3_INTERLEUKIN_5_AND_GM_CSF_SIGNALING	0.008909095	0.054494669	0.380730401	0.433748941	1.553888096	46
GCANCTGNY_MYOD_Q6	1.76E-08	1.50E-06	0.733761988	0.297944373	1.553245867	895
GCM_Q2	2.51E-04	0.004004464	0.498493109	0.335721044	1.553222399	228
E12_Q6	1.61E-04	0.002776419	0.518848078	0.331361789	1.553088868	259
KEGG_AMYOTROPHIC_LATERAL_SCLEROSIS_ALS	0.018910235	0.090667332	0.352487858	0.421865875	1.552507544	53
AP4_Q6	7.25E-04	0.00891725	0.477270815	0.337180461	1.551658067	210
KEGG_FC_GAMMA_R_MEDIATED_PHAGOCYTOSIS	0.007122143	0.046486637	0.407017919	0.378021991	1.549297107	94
WP_RETT_SYNDROME_CAUSING_GENES	0.015035091	0.078499589	0.380730401	0.428630414	1.548189257	48
IGLV5_37_TARGET_GENES	9.73E-06	2.90E-04	0.593325476	0.308836819	1.54358108	490
SOX9_B1	5.57E-04	0.007341402	0.477270815	0.332627572	1.543080014	235
NFKB_Q6	4.36E-04	0.006103436	0.498493109	0.33271086	1.542813157	241
WP_THERMOGENESIS	0.003807317	0.029888083	0.431707696	0.374916675	1.542610432	105
ZNF157_TARGET_GENES	0.020221754	0.094873457	0.352487858	0.442838994	1.542209427	42
NKX25_02	2.91E-04	0.00447918	0.498493109	0.331434931	1.541333559	247
AP4_Q5	3.93E-04	0.005650044	0.498493109	0.328906662	1.540616392	258
REACTOME_SIGNALING_BY_FGFR3	0.021258382	0.098342312	0.352487858	0.44787284	1.53973573	39
CATRRAGC_UNKNOWN	0.004316772	0.032884145	0.407017919	0.354771282	1.538238596	132
WP_THYROID_STIMULATING_HORMONE_TSH_SIGNALING_PATHWAY	0.012046044	0.067643618	0.380730401	0.402465993	1.538124871	66
MAZ_Q6	0.001249253	0.01325857	0.455059867	0.337226095	1.537624796	189
LFA1_Q6	3.12E-04	0.004720393	0.498493109	0.32937814	1.532492309	246
KEGG_CHEMOKINE_SIGNALING_PATHWAY	0.00172292	0.016722289	0.455059867	0.343181249	1.531970149	165
WP_WNT_SIGNALING_PATHWAY_AND_PLURIPOTENCY	0.004416702	0.033316983	0.407017919	0.37244753	1.52934695	99
AMEF2_Q6	2.84E-04	0.004385708	0.498493109	0.328479032	1.528998083	248
SIG_BCR_SIGNALING_PATHWAY	0.011240386	0.064495752	0.380730401	0.42621291	1.526890569	46
PID_CXCR4_PATHWAY	0.003219593	0.026458243	0.431707696	0.372308545	1.526890457	98
LEF1_Q6	4.73E-04	0.006494395	0.498493109	0.327020815	1.526580275	250
ZIC3_01	3.75E-04	0.005424218	0.498493109	0.327790522	1.525105624	246
WP_PANCREATIC_ADENOCARCINOMA_PATHWAY	0.00693896	0.045859713	0.407017919	0.37821335	1.524875521	87
BIOCARTA_MAPK_PATHWAY	0.009157562	0.055428861	0.380730401	0.382294423	1.524108535	81
OLF1_01	3.88E-04	0.005593793	0.498493109	0.324479313	1.52358679	260
REACTOME_SIGNALING_BY_MODERATE_KINASE_ACTIVITY_BRAF_MUTANTS	0.014636303	0.076998527	0.380730401	0.435444109	1.522938425	44
CTAWWWATA_RSRFC4_Q2	7.20E-05	0.00146286	0.538434096	0.315436882	1.522519305	346
YYCATTCAWW_UNKNOWN	0.001744815	0.016850049	0.455059867	0.332178725	1.514610675	189
MYB_Q6	7.04E-04	0.008705622	0.477270815	0.326064691	1.51421217	242
RYTGCNWTGGNR_UNKNOWN	0.00629436	0.042566732	0.407017919	0.363560017	1.514017613	108
ZIC1_01	4.13E-04	0.005851564	0.498493109	0.324069881	1.511982066	252
DR4_Q2	7.04E-04	0.008705622	0.477270815	0.323845372	1.511756848	250
WP_ERBB_SIGNALING_PATHWAY	0.006213143	0.042194712	0.407017919	0.372562175	1.509946744	89
WP_GASTRIN_SIGNALING_PATHWAY	0.004843088	0.035313675	0.407017919	0.360636905	1.509354819	111
ATF4_Q2	5.01E-04	0.006795093	0.477270815	0.32335016	1.508624134	252
HALLMARK_APICAL_JUNCTION	0.003486683	0.028188566	0.431707696	0.330355572	1.507899049	194
P300_01	6.69E-04	0.00845609	0.477270815	0.323439412	1.504861287	246
VDR_Q6	7.67E-04	0.009359752	0.477270815	0.320340799	1.499961608	257
SMAD3_Q6	5.99E-04	0.007781153	0.477270815	0.322475508	1.499909272	231
GATA2_01	0.007661026	0.048820593	0.407017919	0.362138218	1.499055949	104
AACWWCAANK_UNKNOWN	0.003827056	0.030002355	0.431707696	0.343782801	1.498525419	141
SYATTGTG_UNKNOWN	0.001206327	0.01295738	0.455059867	0.324245405	1.497772968	216
REACTOME_DEVELOPMENTAL_BIOLOGY	2.83E-07	1.61E-05	0.67496286	0.285409651	1.49709343	957
WP_INSULIN_SIGNALING	0.003905629	0.030487769	0.431707696	0.334959603	1.495659781	159
RYTAAWNNNTGAY_UNKNOWN	0.012095892	0.067890613	0.380730401	0.396516397	1.495397979	62
GGGYGTGNY_UNKNOWN	2.52E-06	9.50E-05	0.62725674	0.293112128	1.494637561	672
TCF11_01	4.09E-04	0.005811444	0.498493109	0.321174247	1.493131263	243
PAX2_01	0.018108737	0.088286764	0.352487858	0.403305886	1.492579716	57
HIF1_Q5	9.52E-04	0.011008007	0.477270815	0.321059506	1.490490293	245
TAL1ALPHAE47_01	0.001004801	0.011414945	0.455059867	0.32066768	1.488671278	245
ZNF596_TARGET_GENES	5.98E-05	0.001276566	0.557332239	0.297485866	1.488161796	495
KEGG_HYPERTROPHIC_CARDIOMYOPATHY_HCM	0.013586237	0.073154332	0.380730401	0.370317672	1.486705583	83
TGTYNNNNNRGCARM_UNKNOWN	0.01237797	0.068930812	0.380730401	0.370105117	1.485167398	84
AAAYWAACM_HFH4_01	7.01E-04	0.008694226	0.477270815	0.319287194	1.484840678	247
HFH3_01	0.004588096	0.034076694	0.407017919	0.32626295	1.484249503	182
WP_TCELL_RECEPTOR_TCR_SIGNALING_PATHWAY	0.009325209	0.05617929	0.380730401	0.368129271	1.484218664	87
PID_CDC42_PATHWAY	0.013379039	0.072594139	0.380730401	0.38277507	1.484148629	70
WP_REGULATION_OF_ACTIN_CYTOSKELETON	0.004803926	0.035072293	0.407017919	0.339888092	1.482971282	145
TAL1BETAITF2_01	0.001069261	0.011927716	0.455059867	0.318671028	1.482675504	246
DBP_Q6	5.09E-04	0.006858973	0.477270815	0.318719313	1.481718335	243
GATA3_01	8.28E-04	0.009883642	0.477270815	0.31840891	1.480994566	231
AAAYRNCTG_UNKNOWN	1.74E-04	0.00296998	0.518848078	0.306070285	1.480399435	350
SREBP_Q3	0.001111606	0.012281765	0.455059867	0.318139378	1.480201906	246
CDPCR3HD_01	0.002222432	0.019919127	0.431707696	0.319512881	1.479991752	227
SP1_Q6	9.13E-04	0.010671613	0.477270815	0.31710958	1.479508052	252
REACTOME_NRAGE_SIGNALS_DEATH_THROUGH_JNK	0.021493457	0.099152485	0.352487858	0.399653249	1.479061806	57
REACTOME_FCGAMMA_RECEPTOR_FCGR_DEPENDENT_PHAGOCYTOSIS	0.012461793	0.069173105	0.380730401	0.367232947	1.478927448	85
DR3_Q4	0.00557564	0.039103775	0.407017919	0.338897018	1.477228631	141
HIF1_Q3	8.90E-04	0.010477897	0.477270815	0.317550631	1.477002509	231
AHR_Q5	0.001798262	0.017285597	0.455059867	0.319622159	1.475846228	213
HTF_01	0.018620085	0.089759354	0.352487858	0.378069057	1.47568945	72
CAGCTG_AP4_Q5	4.22E-09	4.40E-07	0.761460801	0.275806582	1.475182198	1450
NFKAPPAB_01	7.58E-04	0.009273975	0.477270815	0.317039902	1.471613178	239
FREAC7_01	0.006020302	0.041053637	0.407017919	0.323529049	1.470879009	184
REACTOME_G_ALPHA_S_SIGNALLING_EVENTS	0.008733257	0.053759908	0.380730401	0.339257804	1.470721792	133
GATA1_04	0.001110959	0.012281765	0.455059867	0.31783066	1.470452055	228
MYCMAX_B	0.001164038	0.012632048	0.455059867	0.313631304	1.469986289	259
ZID_01	0.001246446	0.013240912	0.455059867	0.313043798	1.467232658	259
REACTOME_PEPTIDE_LIGAND_BINDING_RECEPTORS	0.004537455	0.033961996	0.407017919	0.323861619	1.464852589	173
AP4_01	0.002015291	0.018743015	0.431707696	0.313403572	1.464532901	253
CREB_Q2_01	0.002118125	0.019272669	0.431707696	0.317238463	1.464336121	218
NAB2_TARGET_GENES	1.56E-08	1.36E-06	0.733761988	0.274487684	1.463082963	1296
CDC5_01	9.49E-04	0.010983616	0.477270815	0.313819753	1.462991436	249
ZFP91_TARGET_GENES	1.63E-07	1.04E-05	0.690132459	0.27489846	1.462854325	1203
ARGGGTTAA_UNKNOWN	0.005982614	0.040881884	0.407017919	0.345555072	1.462529879	117
LMO2COM_01	0.001451433	0.014820234	0.455059867	0.312546448	1.461899503	256
BACH1_01	0.001910002	0.01806856	0.455059867	0.313073307	1.461471299	250
SMTTTTGT_UNKNOWN	3.01E-04	0.004602633	0.498493109	0.301240358	1.461373629	386
MEF2_02	0.001636375	0.01616688	0.455059867	0.316518594	1.461063159	225
PAX2_02	0.001951299	0.018339363	0.455059867	0.312704692	1.459750551	250
RP58_01	0.005320686	0.037936097	0.407017919	0.316729383	1.458409265	201
REACTOME_RHO_GTPASE_CYCLE	1.66E-04	0.002851352	0.518848078	0.295569141	1.457461463	442
TGANTCA_AP1_C	5.98E-07	2.92E-05	0.659444398	0.275855786	1.454845917	1078
TTANTCA_UNKNOWN	1.82E-06	7.32E-05	0.643551836	0.278863732	1.454494236	898
OCT1_05	0.003759196	0.029590575	0.431707696	0.314765489	1.453913177	224
WP_GLIOBLASTOMA_SIGNALING_PATHWAYS	0.016550662	0.0837222	0.352487858	0.363897237	1.453786911	82
TCF1P_Q6	0.002105322	0.019240351	0.431707696	0.310339363	1.453646168	258
REACTOME_SENSORY_PROCESSING_OF_SOUND	0.01506443	0.078572539	0.380730401	0.369096329	1.452977884	74
SP1_Q4_01	0.001221714	0.01307415	0.455059867	0.311531223	1.452401731	251
PTF1BETA_Q6	0.002826815	0.023955801	0.431707696	0.311530864	1.449859312	232
MZF1_02	0.004511285	0.03389758	0.407017919	0.312903587	1.449212269	229
SMN1_SMN2_TARGET_GENES	2.10E-05	5.53E-04	0.575610261	0.284376539	1.448771988	645
ATF1_Q6	0.001771339	0.017077717	0.455059867	0.312150198	1.446465776	226
RTTTNNNYTGGM_UNKNOWN	0.008556911	0.052899347	0.380730401	0.329990855	1.443973983	146
REACTOME_MUSCLE_CONTRACTION	0.007533283	0.048398939	0.407017919	0.317256657	1.443364476	188
CAGNYGKNAAA_UNKNOWN	0.016677172	0.08405121	0.352487858	0.366640608	1.443310737	74
WP_B_CELL_RECEPTOR_SIGNALING_PATHWAY	0.017802764	0.087500568	0.352487858	0.35222468	1.44322598	97
ER_Q6_02	0.003211015	0.026406495	0.431707696	0.30792662	1.438939138	253
KEGG_JAK_STAT_SIGNALING_PATHWAY	0.006781658	0.044999898	0.407017919	0.335741141	1.438573269	127
AFP1_Q6	0.003336936	0.027286989	0.431707696	0.307667804	1.437729695	253
CTTTAAR_UNKNOWN	4.20E-06	1.45E-04	0.610526878	0.273509471	1.436355679	943
KEGG_VEGF_SIGNALING_PATHWAY	0.018296266	0.088827029	0.352487858	0.364820414	1.436145397	74
MEIS1AHOXA9_01	0.013083206	0.071549899	0.380730401	0.341418473	1.434410945	113
TGACAGNY_MEIS1_01	1.92E-05	5.18E-04	0.575610261	0.276373275	1.434095128	813
CRX_Q4	0.002422387	0.021297507	0.431707696	0.305706479	1.432842728	259
CREB_Q4_01	0.003260416	0.026717871	0.431707696	0.311127322	1.432231142	206
OCT1_01	0.001683275	0.016459106	0.455059867	0.307894604	1.431859595	247
ATGGYGGA_UNKNOWN	0.012297446	0.068589657	0.380730401	0.348589908	1.431382594	99
HAND1E47_01	0.001686668	0.016467057	0.455059867	0.302992954	1.430364324	270
CREL_01	0.001698168	0.016523604	0.455059867	0.306661683	1.429621339	249
CREB_Q4	0.001387541	0.014370609	0.455059867	0.303202216	1.427981567	264
REACTOME_O_LINKED_GLYCOSYLATION	0.017046136	0.085149787	0.352487858	0.344878692	1.427610868	104
GATA1_02	0.005466311	0.038594152	0.407017919	0.306753704	1.426894632	234
OCT1_02	0.00541476	0.038300245	0.407017919	0.310134048	1.425125111	198
SOX5_01	0.002959175	0.024811211	0.431707696	0.304644351	1.424938369	256
OCT_Q6	0.002003535	0.018649122	0.431707696	0.306428442	1.424052141	240
TGATTTRY_GFI1_01	0.001531432	0.01533949	0.455059867	0.302366827	1.424047167	264
SP1_Q6_01	0.001631057	0.016141886	0.455059867	0.306288222	1.423926497	243
HALLMARK_ESTROGEN_RESPONSE_EARLY	0.006158759	0.041849922	0.407017919	0.308924664	1.419567759	198
YATGNWAAT_OCT_C	9.45E-04	0.010968871	0.477270815	0.294993747	1.418982446	338
NFKBIA_TARGET_GENES	4.69E-06	1.56E-04	0.610526878	0.269873192	1.418724042	983
FREAC3_01	0.001844264	0.01759039	0.455059867	0.305151246	1.418640723	243
ARP1_01	0.009930245	0.058935064	0.380730401	0.318857631	1.414292796	152
RTAAACA_FREAC2_01	1.21E-05	3.49E-04	0.593325476	0.270880282	1.413484347	897
OCT1_Q5_01	0.002057471	0.018982839	0.431707696	0.303792751	1.412325113	243
AP1_C	0.002024773	0.018770891	0.431707696	0.299719902	1.411581027	264
LYF1_01	0.002127755	0.019293086	0.431707696	0.30137602	1.411331622	254
GGGNNTTTCC_NFKB_Q6_01	0.012270596	0.068505896	0.380730401	0.32782513	1.410082989	128
TBP_01	0.005687868	0.03962685	0.407017919	0.303634759	1.409530655	230
REACTOME_SIGNALING_BY_VEGF	0.018274114	0.088756695	0.352487858	0.342496232	1.409215155	105
MYOCD_TARGET_GENES	6.21E-04	0.007989843	0.477270815	0.28425398	1.408269215	461
ATF_01	0.003182022	0.026242614	0.431707696	0.300577825	1.407423592	257
PITX2_Q2	0.00365539	0.028970401	0.431707696	0.302958765	1.406910538	242
SF1_Q6	0.002366158	0.020930288	0.431707696	0.301223184	1.404267684	249
ERR1_Q2	0.003856239	0.030210683	0.431707696	0.2995508	1.403111966	258
GCCNNNWTAAR_UNKNOWN	0.013315797	0.072352704	0.380730401	0.321887901	1.402892868	144
AP1_01	0.003556372	0.028517475	0.431707696	0.299574634	1.402726255	257
OSF2_Q6	0.003106323	0.025728261	0.431707696	0.301104303	1.401574704	248
SRY_01	0.004553545	0.033972617	0.407017919	0.303034731	1.397633183	221
ATF3_Q6	0.004532317	0.033961996	0.407017919	0.300942266	1.397097794	245
RRAGTTGT_UNKNOWN	0.003411529	0.02775973	0.431707696	0.301441295	1.396845058	244
NCX_01	0.011445222	0.06528287	0.380730401	0.312661905	1.39573099	165
MYB_Q5_01	0.004429075	0.033388189	0.407017919	0.298256545	1.395060149	256
RGAGGAARY_PU1_Q6	3.77E-04	0.005455064	0.498493109	0.277716392	1.389773002	489
GATA4_Q3	0.006949492	0.045876948	0.407017919	0.299027783	1.386621398	241
GTTGNYNNRGNAAC_UNKNOWN	0.016933744	0.084896751	0.352487858	0.333506855	1.386328527	107
REACTOME_CLATHRIN_MEDIATED_ENDOCYTOSIS	0.018208926	0.088588722	0.352487858	0.318289574	1.386244099	142
COREBINDINGFACTOR_Q6	0.003623204	0.028884289	0.431707696	0.295080988	1.386083149	261
FOXO4_01	0.00788073	0.049782312	0.380730401	0.29866973	1.385547472	235
WP_HEPATITIS_B_INFECTION	0.012948957	0.07116088	0.380730401	0.317827876	1.381905517	137
PAX4_04	0.006354906	0.042756221	0.407017919	0.299243546	1.380387221	211
AR_Q6	0.005628335	0.03933041	0.407017919	0.297072673	1.37957611	242
POU1F1_Q6	0.005654574	0.039442358	0.407017919	0.299158409	1.379271206	219
MYOD_Q6	0.008158085	0.051171433	0.380730401	0.296314797	1.374041012	241
HNF3B_01	0.016940021	0.084896751	0.352487858	0.297840043	1.37327317	209
ARNT_01	0.007972251	0.050278159	0.380730401	0.293723052	1.372565953	253
SIX1_TARGET_GENES	0.003142359	0.025996174	0.431707696	0.290059187	1.371798337	296
PID_PDGFRB_PATHWAY	0.021069242	0.097819067	0.352487858	0.318501435	1.369978732	128
CEBPB_02	0.007415407	0.047834538	0.407017919	0.292312544	1.369207585	258
OCT1_03	0.006258869	0.042405757	0.407017919	0.296215676	1.365703723	219
ZNF282_TARGET_GENES	6.35E-05	0.001338143	0.538434096	0.261349565	1.365644717	903
AREB6_01	0.004193487	0.032199194	0.407017919	0.289842502	1.365061763	264
ER_Q6	0.010740823	0.062277408	0.380730401	0.288211007	1.361021166	269
ZNF740_TARGET_GENES	2.19E-05	5.69E-04	0.575610261	0.257512967	1.359214346	1096
TGGAAA_NFAT_Q4_01	3.03E-07	1.69E-05	0.67496286	0.251247131	1.35729686	1825
ZNF223_TARGET_GENES	0.006767638	0.044958397	0.407017919	0.287199393	1.355821998	272
TAZ_TARGET_GENES	0.00434711	0.033005517	0.407017919	0.279291511	1.355067518	380
RFX1_02	0.004940818	0.035860522	0.407017919	0.287472132	1.353898105	264
STAT6_02	0.009639874	0.057684806	0.380730401	0.289764333	1.35266165	250
RYBP_TARGET_GENES	2.64E-06	9.80E-05	0.62725674	0.252228031	1.352569206	1525
REACTOME_MAPK_FAMILY_SIGNALING_CASCADES	0.005584687	0.039143516	0.407017919	0.283171251	1.351425693	318
PU1_Q6	0.010546624	0.061645307	0.380730401	0.291508764	1.350815898	226
YTATTTTNR_MEF2_02	3.29E-04	0.004907082	0.498493109	0.264839531	1.350211778	674
FOXO3_01	0.011885519	0.066871924	0.380730401	0.291163836	1.350155501	241
CEBP_C	0.021059692	0.097819067	0.352487858	0.294171913	1.349976871	197
YCATTAA_UNKNOWN	0.001159821	0.012609917	0.455059867	0.269070842	1.349522973	532
MEF2_Q6_01	0.010276041	0.060448911	0.380730401	0.289857547	1.346069775	242
TGCTGAY_UNKNOWN	0.00163556	0.01616688	0.455059867	0.268593695	1.345524221	519
WTTGKCTG_UNKNOWN	0.002667021	0.022967567	0.431707696	0.268844554	1.344954375	492
PR_Q2	0.010478103	0.061337694	0.380730401	0.287842211	1.34368891	250
CREB_02	0.014158119	0.07529717	0.380730401	0.286681816	1.339662303	253
KDM7A_TARGET_GENES	6.35E-06	2.01E-04	0.610526878	0.249617733	1.338508648	1544
OCT1_B	0.008366875	0.0520301	0.380730401	0.287379671	1.337689543	248
TGACCTY_ERR1_Q2	1.36E-04	0.002399552	0.518848078	0.253592036	1.333104229	1013
ZNF92_TARGET_GENES	8.69E-05	0.001704679	0.538434096	0.251871236	1.3329181	1143
NERF_Q2	0.012926568	0.071093292	0.380730401	0.287032807	1.33252436	245
BRN2_01	0.0115262	0.065471047	0.380730401	0.288598918	1.332184758	225
PAX_Q6	0.013100077	0.071549899	0.380730401	0.286331097	1.329266734	245
PCGF1_TARGET_GENES	0.004047584	0.031307268	0.407017919	0.267436519	1.328304153	468
STAT1_03	0.009964619	0.059083764	0.380730401	0.285430064	1.326467254	240
TGACATY_UNKNOWN	0.001129134	0.012424877	0.455059867	0.260252273	1.325926423	644
TTF1_Q6	0.010572386	0.061698048	0.380730401	0.284833645	1.324614926	247
REACTOME_SIGNALING_BY_RECEPTOR_TYROSINE_KINASES	0.00249435	0.021797793	0.431707696	0.263622119	1.318846343	514
RGAANNTTC_HSF1_01	0.004538894	0.033961996	0.407017919	0.267612751	1.317874561	439
ARNT_02	0.013430113	0.072799327	0.380730401	0.284336315	1.317582507	244
OCT1_Q6	0.013430113	0.072799327	0.380730401	0.284174612	1.316833193	244
SRF_Q4	0.017079484	0.085241221	0.352487858	0.284712634	1.316208476	217
AP1_Q2_01	0.016141736	0.082373364	0.352487858	0.279355474	1.314485462	262
KEGG_PATHWAYS_IN_CANCER	0.005961154	0.040770348	0.407017919	0.271936215	1.302477766	325
CEBP_01	0.01925484	0.091816817	0.352487858	0.278392019	1.302146152	256
TFIIA_Q6	0.016877925	0.084748265	0.352487858	0.280130082	1.300287811	239
PPAR_DR1_Q2	0.014255537	0.07557915	0.380730401	0.278952842	1.298464496	248
ELF1_Q6	0.017818984	0.087537555	0.352487858	0.27999704	1.297474794	244
GR_Q6	0.016681033	0.08405121	0.352487858	0.277034427	1.297467242	255
YY1_01	0.018171824	0.088462236	0.352487858	0.27980539	1.296586708	244
CATTGTYY_SOX9_B1	0.007748487	0.049107678	0.407017919	0.268026976	1.294085021	360
TGTTTGY_HNF3_Q6	0.001663829	0.016382207	0.455059867	0.253121589	1.293730716	706
E4F1_Q6	0.01490405	0.07799293	0.380730401	0.273658189	1.292482963	279
H1_6_TARGET_GENES	0.005464974	0.038594152	0.407017919	0.264373762	1.290659935	413
TGAYRTCA_ATF3_Q6	0.004572849	0.034038976	0.407017919	0.256490954	1.28316364	516
ZSCAN4_TARGET_GENES	0.001508813	0.015231515	0.455059867	0.245839938	1.279169525	842
WP_PI3KAKT_SIGNALING_PATHWAY	0.01136754	0.064967789	0.380730401	0.267384454	1.276037968	317
TST1_01	0.020353684	0.095415103	0.352487858	0.273748859	1.272651788	243
TGANNYRGCA_TCF11MAFG_01	0.020994549	0.097668092	0.352487858	0.26948804	1.272193191	289
CBX5_TARGET_GENES	0.005414263	0.038300245	0.407017919	0.247631533	1.257654406	612
TAATTA_CHX10_01	0.002577004	0.022384944	0.431707696	0.242861208	1.256037337	769
ZNF436_TARGET_GENES	0.015910711	0.08147064	0.352487858	0.252532955	1.23393877	419
ZNF423_TARGET_GENES	0.005231254	0.0374831	0.407017919	0.233898537	1.222449211	882
WGTTNNNNNAAA_UNKNOWN	0.016130813	0.082353914	0.352487858	0.241334298	1.209751444	528
ZSCAN30_TARGET_GENES	0.002988861	0.02496971	0.431707696	0.225330107	1.206233152	1464
CACGTG_MYC_Q2	0.013082146	0.071549899	0.380730401	0.225699778	1.185528783	1018
